# Supplementary material for: Non-Specific Lipid Transfer Proteins in Triticum kiharae Dorof. et Migush.: Identification, Characterization and Expression Profiling in Response to Pathogens and Resistance Inducers
Source: Pathogens. 2019 Nov 5;8(4):221. doi: 10.3390/pathogens8040221 (PMC6963497; doi:10.3390/pathogens8040221)
Supplement: Supplementary file 1 [file pathogens-08-00221-s001.zip]

Archive with 10 entries (10 files):
- Table S7.docx
- Table S8.docx
- Table S3.docx
- Table S4.docx
- Table S5.xlsx
- Figure S1.jpg
- Figure S2.jpg
- Table S6.docx
- Table S1.docx
- Table S2.xlsx
