# Supplementary material for: Non-Specific Lipid Transfer Proteins in Triticum kiharae Dorof. et Migush.: Identification, Characterization and Expression Profiling in Response to Pathogens and Resistance Inducers
Source: Pathogens. 2019 Nov 5;8(4):221. doi: 10.3390/pathogens8040221 (PMC6963497; doi:10.3390/pathogens8040221)
Supplement: Supplementary file 1 [file pathogens-08-00221-s001.zip › Table S5.xlsx]

## Sheet: LTPs
	Table S5. Expression patterns of T. kiharae LTP genes
	TkLTPs with identical mature domains are colored similarly. Up-regulated genes are shown in blue, down-regulated genes, in orange. For up-regulated genes, expression fold change was ≥2, for down-regulated genes, ≤0.5 when gene expression values were ≥ minimal expression threshold. Expression values for individual coding sequences were calculated as Counts per Million Mapped Reads (CPM). Minimal e…
#	Name	Ind/Cont	Inf/Cont	IR/Cont	IR/Ind	IR/Inf	Inf/Ind
1	TkLTP1.1	0.828515	1.79598	0.61117	0.73767	0.340299	2.16771
2	TkLTP1.2	3.50264	1.47761	1.54523	0.441163	1.04577	0.421857
3	TkLTP1.3	4.29962	1.69511	1.38637	0.32244	0.817866	0.394246
4	TkLTP1.4	4.08308	1.69624	1.69213	0.414426	0.99758	0.415431
5	TkLTP1.5	4.05495	1.58847	1.40105	0.345516	0.882011	0.391737
6	TkLTP1.6	2.88785	1.23655	1.46748	0.508157	1.18676	0.428189
7	TkLTP1.7	3.70249	1.40445	1.5158	0.409401	1.07929	0.379325
8	TkLTP1.8	3.54577	1.35582	1.57826	0.445111	1.16407	0.382376
9	TkLTP1.9	0.451864	1.01493	0.226637	0.515607	0.223303	2.2461
10	TkLTP1.10	0.970704	1.46424	0.428328	0.441254	0.292526	1.50843
11	TkLTP1.11	0.57706	1.36058	0.283832	0.491858	0.20861	2.35779
12	TkLTP1.12	0.710097	1.42131	0.341473	0.480882	0.240252	2.00157
13	TkLTP1.13	0.640936	1.29219	0.307505	0.479776	0.237972	2.0161
14	TkLTP1.14	0.872269	1.38425	0.373091	0.427725	0.269527	1.58695
15	TkLTP1.15	0.979226	1.466	0.44502	0.454461	0.303561	1.4971
16	TkLTP1.16	1.07735	1.4543	0.471503	0.437649	0.324213	1.34988
17	TkLTP1.17	0.578982	1.00941	0.368911	0.637172	0.36547	1.74343
18	TkLTP1.18	0.821832	1.16231	0.438904	0.534055	0.377613	1.41429
19	TkLTP1.19	0.611523	1.04545	0.337762	0.55233	0.323078	1.70959
20	TkLTP1.20	0.532741	1.29621	0.273251	0.512916	0.210808	2.4331
21	TkLTP1.21	0.412301	1.08059	0.284028	0.688885	0.262846	2.62087
22	TkLTP1.22	1.01628	1.61693	0.390603	0.384345	0.241571	1.59103
23	TkLTP1.23	0.956134	1.50943	0.394828	0.412942	0.261573	1.57868
24	TkLTP1.24	1.11072	1.69577	0.413825	0.372575	0.244033	1.52674
25	TkLTP1.25	0.984366	1.4808	0.998115	1.01397	0.67404	1.50431
26	TkLTP1.26	1.01751	1.33793	0.899251	0.883773	0.672122	1.3149
27	TkLTP1.27	0.999375	1.39552	0.923722	0.9243	0.661918	1.3964
28	TkLTP1.28	0.94455	1.37829	0.899852	0.952678	0.652876	1.4592
29	TkLTP1.29	0.993983	1.33023	0.89357	0.898979	0.67174	1.33828
30	TkLTP1.30	0.705585	1.24853	0.832305	1.1796	0.666627	1.7695
31	TkLTP1.31	1.03966	1.53659	1.03104	0.99171	0.670989	1.47798
32	TkLTP1.32	1.22482	1.55572	1.08747	0.887857	0.699012	1.27016
33	TkLTP1.33	0.826412	1.52397	1.0785	1.30503	0.707688	1.84408
34	TkLTP1.34	0.897284	1.52013	1.05649	1.17743	0.694999	1.69415
35	TkLTP1.35	1.1619	1.08996	0.39986	0.344142	0.366856	0.938085
36	TkLTP1.36	1.2812	1.14781	0.462295	0.36083	0.402764	0.895886
37	TkLTP1.37	1.27168	1.19312	0.485184	0.381531	0.40665	0.93823
38	TkLTP1.38	1.2728	1.18023	0.469657	0.368996	0.397938	0.927271
39	TkLTP1.39	1.20132	1.12299	0.426798	0.355273	0.380056	0.93479
40	TkLTP1.40	1.26668	1.12838	0.46619	0.368041	0.413152	0.890815
41	TkLTP1.41	1.21082	1.09934	0.416448	0.343938	0.378817	0.907927
42	TkLTP1.42	1.18694	1.13151	0.414871	0.34953	0.366652	0.953302
43	TkLTP1.43	5.68998	1.74997	42.0963	7.39832	24.0555	0.307552
44	TkLTP1.44	6.60268	1.75293	48.101	7.28507	27.4404	0.265487
45	TkLTP1.45	0.79131	0.590358	0.97095	1.22702	1.64468	0.746051
46	TkLTP1.46	0.797444	0.58328	0.970823	1.21742	1.66442	0.731436
47	TkLTP1.47	3.06596	3.6316	3.65733	1.19288	1.00708	1.18449
48	TkLTP1.48	3.09156	3.60277	3.56004	1.15154	0.988141	1.16536
49	TkLTP1.49	2.94428	3.53073	3.54909	1.20542	1.0052	1.19919
50	TkLTP1.50	2.69758	3.20326	4.26848	1.58234	1.33254	1.18746
51	TkLTP1.51	2.65809	3.02722	4.10281	1.54352	1.35531	1.13887
52	TkLTP1.52	2.70316	2.95272	3.65285	1.35133	1.23711	1.09232
53	TkLTP1.53	0.358562	0.641138	0.512024	1.42799	0.798617	1.78808
54	TkLTP1.54	0.445458	0.701003	0.573712	1.28791	0.818416	1.57367
55	TkLTP1.55	0.611863	0.877079	0.676479	1.10561	0.771287	1.43346
56	TkLTP1.56	0.62132	0.810868	0.612226	0.985363	0.755025	1.30507
57	TkLTP1.57	0.33155	0.669171	0.497426	1.50031	0.743347	2.01831
58	TkLTP1.58	0.340743	0.571745	0.445681	1.30797	0.779509	1.67794
59	TkLTP1.59	0.32609	0.581255	0.398558	1.22223	0.685685	1.7825
60	TkLTP2.1	1.64583	2.07425	1.05327	0.639961	0.507781	1.26031
61	TkLTP2.2	0.931117	1.22666	1.55143	1.66621	1.26476	1.31741
62	TkLTP2.3	0.822285	1.37628	1.09996	1.33768	0.799223	1.67373
63	TkLTP2.4	1.67293	1.77047	1.2809	0.765663	0.723481	1.0583
64	TkLTP2.5	1.74207	1.79386	1.32615	0.761252	0.739273	1.02973
65	TkLTP2.6	1.56627	1.75702	1.19858	0.765241	0.682164	1.12178
66	TkLTP2.7	1.046	2.14693	1.14069	1.09052	0.531312	2.05251
67	TkLTP2.8	1.0526	2.36462	0.957234	0.909398	0.404814	2.24646
68	TkLTP2.9	1.56532	1.7526	1.88489	1.20416	1.07548	1.11965
69	TkLTP2.10	1.08065	2.13449	1.22012	1.12906	0.571621	1.97519
70	TkLTP2.11	1.33609	1.12548	1.86548	1.39622	1.6575	0.842369
71	TkLTP2.12	2.67243	1.17594	2.8926	1.08239	2.45982	0.440026
72	TkLTP2.13	3.06959	1.23764	3.643	1.1868	2.9435	0.403194
73	TkLTP2.14	1.64078	1.56739	1.79786	1.09574	1.14704	0.95527
74	TkLTP2.15	1.25775	1.27305	1.43305	1.13938	1.12568	1.01217
75	TkLTP2.16	1.2237	1.19344	1.27651	1.04316	1.06961	0.975272
76	TkLTP2.17	1.09414	1.08966	1.01904	0.931364	0.93519	0.995909
77	TkLTP2.18	1.33342	1.3957	1.53997	1.1549	1.10337	1.0467
78	TkLTP2.19	1.45	1.53608	1.49077	1.02811	0.9705	1.05936
79	TkLTP2.20	1.13915	1.21378	1.33232	1.16958	1.09766	1.06552
80	TkLTP2.21	1.65116	1.72652	1.61707	0.979354	0.936608	1.04564
81	TkLTP2.22	1.48895	1.6358	1.51382	1.01671	0.925431	1.09863
82	TkLTP2.23	1.35648	1.61091	1.39573	1.02894	0.866426	1.18757
83	TkLTP2.24	1.31333	1.40454	1.35135	1.02895	0.962134	1.06944
84	TkLTP2.25	5.16902	2.44926	0.259829	0.0502666	0.106085	0.473835
85	TkLTP2.26	5.07313	2.4439	0.253167	0.0499035	0.103591	0.481734
86	TkLTP2.27	4.50426	2.51956	0.372011	0.0825909	0.147649	0.559373
87	TkLTP2.28	10.3928	2.37801	1.20667	0.116107	0.507429	0.228814
88	TkLTP2.29	7.54541	1.80703	0.894999	0.118615	0.495287	0.239487
89	TkLTP2.30	7.195	1.28047	1.55143	0.215627	1.21162	0.177966
90	TkLTP2.31	2.84099	1.33092	0.574918	0.202365	0.431971	0.46847
91	TkLTP2.32	1.75529	1.51341	0.391445	0.223009	0.258652	0.8622
92	TkLTP2.33	1.77221	1.52135	0.43337	0.244537	0.284858	0.858452
93	TkLTP2.34	1.61845	1.40739	0.38261	0.236406	0.271857	0.869594
94	TkLTP2.35	1.78283	1.38629	0.46464	0.26062	0.335169	0.777578
95	TkLTP2.36	1.65921	1.52694	0.399368	0.240698	0.261547	0.920286
96	TkLTP2.37	1.7787	1.38983	0.479373	0.269507	0.344915	0.781373
97	TkLTP2.38	1.82171	1.40488	0.43449	0.238506	0.309273	0.771183
98	TkLTPd1.1	1.97111	1.22486	0.835705	0.423977	0.682288	0.621405
99	TkLTPd2.1	1.33539	1.26437	1.38595	1.03786	1.09616	0.946815
100	TkLTPd2.2	1.57509	1.62883	1.1799	0.749101	0.724389	1.03411
101	TkLTPd2.3	1.51586	1.10006	0.810682	0.534799	0.736942	0.725701
102	TkLTPd2.4	1.53614	1.08006	0.54265	0.353255	0.502426	0.703099
103	TkLTPd3.1	1.78796	1.27618	0.466999	0.261192	0.365936	0.713763
104	TkLTPd3.2	1.77953	1.26427	0.456037	0.256268	0.360711	0.710451
105	TkLTPd4.1	0.871118	1.37508	0.790577	0.907542	0.574931	1.57852
106	TkLTPd4.2	0.70466	1.03108	0.685421	0.972697	0.664759	1.46323
107	TkLTPd4.3	0.746019	0.926024	0.590103	0.791002	0.637244	1.24129
108	TkLTPd4.4	0.673801	0.998338	0.661487	0.981725	0.662588	1.48165
109	TkLTPd5.1	0.856105	1.16607	0.853189	0.996593	0.731681	1.36206
110	TkLTPd5.2	0.858159	1.18239	0.858897	1.00086	0.72641	1.37782
111	TkLTPd5.3	0.863308	1.18192	0.864636	1.00154	0.73155	1.36906
112	TkLTPd5.4	0.973735	1.30813	0.890108	0.914117	0.680442	1.34342
113	TkLTPd5.5	1.64324	1.44941	2.01172	1.22424	1.38796	0.882041
114	TkLTPd5.6	1.43022	1.38383	2.30765	1.6135	1.66759	0.967563
115	TkLTPd5.7	1.40418	1.37332	2.12358	1.51233	1.54632	0.978022
116	TkLTPd5.8	1.73833	1.41877	1.64042	0.943677	1.15623	0.816168
117	TkLTPd5.9	1.66987	1.22941	1.62323	0.972068	1.32033	0.736231
118	TkLTPd5.10	1.31132	1.27017	0.822987	0.627603	0.647933	0.968622
119	TkLTPd5.11	1.39069	1.24568	0.818272	0.588392	0.656888	0.895728
120	TkLTPd5.12	0.732738	1.06619	0.720668	0.983527	0.67593	1.45507
121	TkLTPd6.1	1.05251	1.41436	1.13001	1.07363	0.798955	1.34379
122	TkLTPd6.2	1.09108	1.36563	1.1657	1.06839	0.853598	1.25163
123	TkLTPd6.3	1.45828	1.49829	0.905178	0.620718	0.604142	1.02744
124	TkLTPd6.4	1.36889	1.34576	0.832349	0.608045	0.618497	0.983102
125	TkLTPd7.1	1.43331	1.22846	2.11695	1.47697	1.72326	0.857078
126	TkLTPd7.2	1.2692	1.5689	2.15523	1.6981	1.37372	1.23614
127	TkLTPd7.3	1.47644	1.24312	2.59781	1.75952	2.08976	0.841973
128	TkLTPd8.1	2.44601	1.4371	2.33018	0.952646	1.62145	0.587527
129	TkLTPd8.2	1.82215	1.03514	1.85632	1.01876	1.79331	0.568086
130	TkLTPd9.1	0.23098	1.04776	0.779762	3.37589	0.744222	4.53614
131	TkLTPd9.2	0.341193	0.763313	0.739783	2.16822	0.969173	2.23719
132	TkLTPd9.3	0.299636	0.806977	0.859297	2.86781	1.06483	2.69319
133	TkLTPd9.4	0.242886	0.696882	0.821741	3.38324	1.17917	2.86918
134	TkLTPd9.5	0.231086	0.68041	0.856999	3.70857	1.25953	2.9444
135	TkLTPd10.1	4.83809	2.52114	0.872245	0.180287	0.345973	0.521102
136	TkLTPd11.1	0.211778	0.231911	0.276837	1.30721	1.19372	1.09507
137	TkLTPd11.2	0.453273	0.98506	0.827684	1.82601	0.840237	2.17321
138	TkLTPd11.3	2.23553	0.857721	0.823629	0.368427	0.960252	0.383677
139	TkLTPd11.4	2.3451	0.87492	0.872489	0.372047	0.997221	0.373084
140	TkLTPd11.5	2.09899	1.03116	0.77531	0.369374	0.751885	0.491264
141	TkLTPg1.1	1.46689	0.810955	0.649821	0.442991	0.801303	0.552838
142	TkLTPg1.2	1.18568	0.85143	0.654928	0.552366	0.769209	0.718096
143	TkLTPg1.3	1.20118	0.85513	0.641999	0.534476	0.750762	0.711911
144	TkLTPg1.4	1.2788	0.947703	0.604113	0.472408	0.637449	0.74109
145	TkLTPg1.5	1.34643	1.11818	0.487872	0.362346	0.436308	0.830482
146	TkLTPg1.6	1.61607	1.25722	0.561312	0.347331	0.446469	0.777951
147	TkLTPg1.7	1.91859	1.33581	0.71554	0.372951	0.535662	0.696244
148	TkLTPg1.8	1.40885	1.33984	0.552042	0.391838	0.41202	0.951016
149	TkLTPg1.9	1.65137	1.20496	0.624224	0.378005	0.518047	0.729672
150	TkLTPg1.10	1.41645	1.02179	0.61116	0.431473	0.598126	0.721374
151	TkLTPg1.11	1.71954	1.22506	0.665091	0.386785	0.542907	0.712433
152	TkLTPg2.1	1.30128	1.32228	1.12383	0.863636	0.849919	1.01614
153	TkLTPg2.2	1.28055	1.34498	1.2891	1.00668	0.958452	1.05031
154	TkLTPg2.3	1.22036	1.04888	1.11487	0.91356	1.06292	0.859482
155	TkLTPg2.4	1.14043	1.19106	1.17429	1.0297	0.98592	1.0444
156	TkLTPg3.1	1.17339	0.77585	0.834508	0.711195	1.0756	0.661205
157	TkLTPg3.2	1.16135	0.833688	0.89962	0.774635	1.07908	0.717863
158	TkLTPg3.3	1.20401	0.84318	0.86203	0.715965	1.02236	0.700309
159	TkLTPg3.4	1.05587	0.772375	0.832949	0.788873	1.07842	0.731505
160	TkLTPg3.5	1.01189	0.654957	0.724266	0.715756	1.10582	0.647262
161	TkLTPg4.1	1.48976	0.959189	0.807818	0.542247	0.842188	0.643854
162	TkLTPg4.2	1.39659	0.952126	0.729185	0.522117	0.765849	0.681749
163	TkLTPg4.3	1.4509	0.882156	0.798851	0.550591	0.905567	0.608007
164	TkLTPg4.4	1.33652	1.00239	0.834557	0.624426	0.83257	0.749998
165	TkLTPg5.1	7.45116	2.81245	2.79368	0.374931	0.993326	0.377451
166	TkLTPg6.1	1.70445	1.33463	1.64432	0.964723	1.23204	0.78303
167	TkLTPg6.2	1.0093	1.01371	1.09953	1.0894	1.08466	1.00437
168	TkLTPg6.3	1.29527	1.32455	1.10142	0.850343	0.831544	1.02261
169	TkLTPg6.4	1.86827	1.40261	1.98973	1.06501	1.41859	0.750753
170	TkLTPg6.5	1.24735	1.15877	1.43762	1.15254	1.24064	0.928989
171	TkLTPg6.6	1.37699	1.22579	1.34153	0.97425	1.09442	0.890197
172	TkLTPg6.7	1.52631	1.1156	1.26717	0.830217	1.13586	0.730915
173	TkLTPg6.8	1.78918	1.24159	1.44224	0.806089	1.16161	0.693943
174	TkLTPg6.9	2.25657	1.7085	1.92697	0.853937	1.12787	0.757123
175	TkLTPg6.10	1.52622	1.43552	1.47955	0.969419	1.03067	0.940572
176	TkLTPg6.11	1.70994	1.37141	1.59987	0.935627	1.16659	0.802022
177	TkLTPg6.12	1.62989	1.74571	1.66753	1.02309	0.955215	1.07106
178	TkLTPg6.13	1.67344	1.72971	1.68163	1.0049	0.972207	1.03363
179	TkLTPg6.14	1.82714	1.60614	1.64232	0.898848	1.02252	0.879047
180	TkLTPg6.15	1.94481	1.75974	1.67923	0.863444	0.954252	0.904839
181	TkLTPg6.16	1.57056	1.51918	1.66376	1.05934	1.09517	0.967285
182	TkLTPg6.17	1.68695	1.75392	1.67486	0.992833	0.954921	1.0397
183	TkLTPg7.1	1.48011	1.17071	1.94052	1.31106	1.65756	0.790961
184	TkLTPg7.2	1.66943	1.25311	1.8429	1.10391	1.47066	0.75062
185	TkLTPg7.3	1.50675	1.17815	1.65369	1.09752	1.40363	0.781917
186	TkLTPg7.4	1.76356	1.29025	2.14022	1.21357	1.65876	0.731615
187	TkLTPg7.5	1.7735	1.23187	1.97091	1.11131	1.59993	0.694599
188	TkLTPg7.6	2.00115	1.40048	2.27672	1.13771	1.62567	0.69984
189	TkLTPg7.7	2.10489	1.44435	2.37178	1.12679	1.64211	0.686186
190	TkLTPg8.1	0.639542	0.757306	0.914472	1.42989	1.20753	1.18414
191	TkLTPg8.2	0.631737	0.871305	0.97312	1.54039	1.11685	1.37922
192	TkLTPg8.3	0.820209	0.713557	0.790868	0.964228	1.10835	0.86997
193	TkLTPg8.4	0.80029	0.810995	0.927564	1.15903	1.14374	1.01338
194	TkLTPg8.5	0.709377	0.781474	0.872223	1.22956	1.11613	1.10163
195	TkLTPg8.6	1.37832	1.40654	2.80272	2.03343	1.99264	1.02047
196	TkLTPg8.7	1.12437	1.53381	2.82042	2.50845	1.83883	1.36415
197	TkLTPg8.8	1.9962	1.28793	0.94519	0.473496	0.733885	0.64519
198	TkLTPg8.9	1.90262	1.17971	0.891251	0.468432	0.75548	0.620046
199	TkLTPg8.10	2.12819	1.28792	0.988358	0.464412	0.767407	0.60517
200	TkLTPg9.1	5.78205	0.966304	2.27834	0.394036	2.35779	0.167121
201	TkLTPg9.2	1.33994	0.894529	0.818118	0.610564	0.914579	0.66759
202	TkLTPg9.3	1.53133	0.997038	1.00383	0.655526	1.00681	0.651091
203	TkLTPg10.1	0.902946	1.05918	1.05936	1.17322	1.00017	1.17303
204	TkLTPg10.2	0.85774	0.893395	0.974328	1.13592	1.09059	1.04157
205	TkLTPg10.3	0.917059	1.0009	1.03196	1.1253	1.03104	1.09142
206	TkLTPg10.4	0.806355	0.959447	1.10305	1.36795	1.14967	1.18986
207	TkLTPg10.5	0.77136	0.985021	1.18583	1.53732	1.20386	1.27699
208	TkLTPg11.1	1.37892	1.4108	1.23605	0.896391	0.876131	1.02312
209	TkLTPg11.2	1.4068	1.42232	1.2159	0.864303	0.854868	1.01104
210	TkLTPg11.3	1.44419	1.49881	1.24676	0.863294	0.831831	1.03782
211	TkLTPg11.4	1.42465	1.42581	1.25538	0.881185	0.880463	1.00082
212	TkLTPg11.5	1.55901	2.04344	2.03969	1.30832	0.998166	1.31073
213	TkLTPg11.6	1.00598	1.75574	1.82769	1.81682	1.04098	1.74529
214	TkLTPg11.7	1.66502	2.71704	2.95375	1.774	1.08712	1.63183
215	TkLTPg12.1	5.00622	2.35238	0.945298	0.188825	0.401848	0.46989
216	TkLTPg12.2	5.46339	2.27134	0.844045	0.154491	0.371606	0.415739
217	TkLTPg12.3	5.32317	2.40109	0.841367	0.158057	0.350411	0.451064
218	TkLTPg12.4	5.65402	2.44962	0.890173	0.157441	0.363391	0.433253
219	TkLTPg12.5	5.09288	2.81534	1.08643	0.213323	0.385896	0.552799
220	TkLTPg12.6	4.23286	2.21117	0.969265	0.228986	0.43835	0.522382
221	TkLTPg13.1	1.13025	1.17434	1.21747	1.07717	1.03673	1.03901
222	TkLTPg13.2	1.20135	1.23406	1.20533	1.00332	0.976717	1.02723
223	TkLTPg13.3	1.4913	1.52636	1.16528	0.781383	0.763438	1.02351
224	TkLTPg13.4	0.939823	1.39742	1.09102	1.16087	0.780735	1.4869
225	TkLTPg13.5	1.37201	1.3321	1.10545	0.805717	0.829859	0.970909
226	TkLTPg13.6	1.41027	1.21002	0.967929	0.686342	0.799928	0.858005
227	TkLTPg13.7	1.40484	1.28571	1.00324	0.714134	0.780302	0.915203
228	TkLTPg13.8	1.267	1.24905	1.14764	0.905797	0.91881	0.985836
229	TkLTPg13.9	1.13905	1.34395	1.22484	1.07532	0.911373	1.1799
230	TkLTPg13.10	1.18449	1.31953	1.03855	0.876783	0.787056	1.114
231	TkLTPg13.11	1.18628	1.28116	1.22758	1.03481	0.958174	1.07999
232	TkLTPx1.1	1.81951	1.13451	1.10252	0.605943	0.971799	0.623527
233	TkLTPx1.2	1.61653	1.04803	0.89429	0.553214	0.853309	0.648317
234	TkLTPx1.3	1.60633	1.09479	0.795224	0.495056	0.726371	0.681547
235	TkLTPx2.1	2.70851	1.04151	4.03751	1.49068	3.87661	0.384531
236	TkLTPx3.1	3.2517	2.65132	3.19454	0.982423	1.20489	0.815363
237	TkLTPx4.1	0.45631	0.657079	0.592634	1.29875	0.901922	1.43998
238	TkLTPx4.2	0.523345	0.581676	0.600388	1.14721	1.03217	1.11146
239	TkLTPx5.1	0.748104	0.890945	1.0194	1.36264	1.14417	1.19094
240	TkLTPx5.2	0.767698	0.914217	1.04807	1.36521	1.14641	1.19085
241	TkLTPx5.3	0.423473	0.73128	0.78656	1.8574	1.07559	1.72686
242	TkLTPx5.4	0.394304	0.725609	0.753512	1.91099	1.03845	1.84023
243	TkLTPx5.5	0.388573	0.562305	0.62292	1.60309	1.1078	1.4471
