# Supplementary material for: Non-Specific Lipid Transfer Proteins in Triticum kiharae Dorof. et Migush.: Identification, Characterization and Expression Profiling in Response to Pathogens and Resistance Inducers
Source: Pathogens. 2019 Nov 5;8(4):221. doi: 10.3390/pathogens8040221 (PMC6963497; doi:10.3390/pathogens8040221)
Supplement: Supplementary file 1 [file pathogens-08-00221-s001.zip › Table S2.xlsx]

## Sheet: LTPs
	Table S2. Types of T. kiharae LTPs
	TkLTPs are designated as follows: for Types 1 and 2 – the first figure indicates the type number, the second figure denotes the number of a type member; for Types D, G, X –the letter indicates the type, the first figure shows the number of subtypes, the second figure designates the number of a subtype member. For example, TkLTP1.1 means that this TkLTP belongs to Type 1, and it is the first type …
	TkLTPs with identical mature domains are colored similarly. Signal peptides predicted by SignalP are shown in low-case letters. Prediction of antimicrobial properties was performed with CS-AMPPred program [70]. Molecular weight was computed for mature proteins with the ProtParam tool [66]. Isoelectric point (PI) for each putative mature defensin was calculated using the IPC tool [65]. Accession n…
MOTIF: C[ABD-Z]{6,15}C[ABD-Z]{9,31}CC[ABD-Z]{8,21}C[ABD-Z]C[ABD-Z]{13,35}C[ABD-Z]{5,18}C
#	Name	Group number *	Signaling sequence | mature seqeunce	AMP prediction	Signal peptide (aa)	Mature peptide (aa)	Mass (Da)	PI	BLAST homology (best BLAST hit)	Accession number	GPI	Subcellular target	InterProscan	GO term prediction
1	TkLTP1.1	I	mapitrranailvvgmllaaamaava TDVAELEAAAEVSCGDAVSALIPCGSFLVGAVAGAPSESCCRGAQGLRRMAGTPGARRALCRCLEQSGPSFGVLPDRARQLPALCKLGISIPVSPHTDCDKIQ	Non-AMP	26	103	10481.07	6.461	non-specific lipid-transfer protein A-like [Aegilops tauschii subsp. tauschii]	XP_020162479.1	-	Secretory pathway	Plant lipid transfer protein/Par allergen; Bifunctional inhibitor/plant lipid transfer protein/seed storage helical domain	GO:0006869 lipid transport;GO:0008289 lipid binding		combined_12127
2	TkLTP1.2	I	maarrahaaatlallvaalvlsaapapaeg AVANCGQVVSYLAPCISYAMGRVSVPGGGCCSGVRGLNAAAATPADRKTTCTCLKQQASGMGGIKPNLVAGIPGKCGVNIPYAISQGTDCSK	AMP	30	92	9064.53	8.036	phospholipid transfer protein 1 [Triticum aestivum]	ADK98521.1	-	Secretory pathway	Plant lipid transfer protein/Par allergen; Bifunctional inhibitor/plant lipid transfer protein/seed storage helical domain	GO:0006869 lipid transport;GO:0008289 lipid binding		combined_131891
3	TkLTP1.3	I	maarrahaaatlallvaalvlsaapapaeg AVANCGQVVSYLAPCISYAMGRVSVPGGGCCSGVRGLNAAAATPADRKTTCTCLKQQASGMGGIKPNLVAGIPGKCGVNIPYAISQGTDCSKVR	AMP	30	94	9319.85	8.262	phospholipid transfer protein 1 [Triticum aestivum]	ADK98521.1	-	Secretory pathway	Plant lipid transfer protein/Par allergen; Bifunctional inhibitor/plant lipid transfer protein/seed storage helical domain	GO:0006869 lipid transport;GO:0008289 lipid binding		norm_75547
4	TkLTP1.4	I	maarrahaaaalallvaalvlsaapapaeg AVANCGQVVSYLAPCISYAMGRVSVPGGGCCSGVRGLNAAAATPADRKTTCTCLKQQASGMGGIKPNLVAGIPGKCGVNIPYAISQGTDCSK	AMP	30	92	9064.53	8.036	phospholipid transfer protein 1 [Triticum aestivum]	ADK98521.1	-	Secretory pathway	Plant lipid transfer protein/Par allergen; Bifunctional inhibitor/plant lipid transfer protein/seed storage helical domain	GO:0006869 lipid transport;GO:0008289 lipid binding		cont_88632
5	TkLTP1.5	I	maarrahaaaalallvaalvlsaapapaeg AVANCGQVVSYLAPCISYAMGRVSVPGGGCCSGVRGLNAAAATPADRKTTCTCLKQQASGMGGIKPNLVAGIPGKCGVNIPYAISQGTDCSKVR	AMP	30	94	9319.85	8.262	phospholipid transfer protein 1 [Triticum aestivum]	ADK98521.1	-	Secretory pathway	Plant lipid transfer protein/Par allergen; Bifunctional inhibitor/plant lipid transfer protein/seed storage helical domain	GO:0006869 lipid transport;GO:0008289 lipid binding		cult_cont_64605
6	TkLTP1.6	I	maarrahaaatlallvaalvlsaapapaeg AVENCGQVVSYLAPCISYAMGRVSAPGGGCCSGVRGLNAAAATPADRKTTCTCLKQQASGMGGIKPNLVAGIPGKCGVNIPYAISQGTDCSKVR	AMP	30	94	9349.83	8.056	phospholipid transfer protein 1 [Triticum aestivum]	ADK98521.1	-	Secretory pathway	Plant lipid transfer protein/Par allergen; Bifunctional inhibitor/plant lipid transfer protein/seed storage helical domain	GO:0006869 lipid transport;GO:0008289 lipid binding		cult_73547
7	TkLTP1.7	I	maarrahaaatlallvaalvlsaapapaeg AVENCGQVVSYLAPCISYAMGRVSAPGGGCCSGVRGLNAAAATPADRKATCTCLKQQASGMGGIKPDLVAGIPSKCGVNIPYAISPRTDCSKVR	AMP	30	94	9418.94	8.13	non-specific lipid transfer protein 6 [Hordeum vulgare subsp. vulgare]	AAV49759.1	-	Secretory pathway	Plant lipid transfer protein/Par allergen; Bifunctional inhibitor/plant lipid transfer protein/seed storage helical domain	GO:0006869 lipid transport;GO:0008289 lipid binding		cult_73545
8	TkLTP1.8	I	maarrahaaatlallvaalvlsaapapaeg AVANCGQVVSYLAPCISYAMGRVSAPGGGCCSGVRGLNAAAATPADRKATCTCLKQQASGMGGIKPDLVAGIPSKCGVNIPYAISPRTDCSKVR	AMP	30	94	9360.90	8.339	non-specific lipid transfer protein 6 [Hordeum vulgare subsp. vulgare]	AAV49759.1	-	Secretory pathway	Plant lipid transfer protein/Par allergen; Bifunctional inhibitor/plant lipid transfer protein/seed storage helical domain	GO:0006869 lipid transport;GO:0008289 lipid binding		norm_75546
9	TkLTP1.9	I	maraavaqvllvvmvasmllvasda AISCGQVTSALKPCLSYARGNDANPPATCCSGVRSLAGAARSTADKQAACKCIKSAAAGLNAGKAAGIPSKCGVSVPYAISANVDCSKIR	AMP	25	90	8817.16	8.698	unnamed protein product [Triticum aestivum]	CDM80997.1	-	Secretory pathway	Plant lipid transfer protein/Par allergen; Bifunctional inhibitor/plant lipid transfer protein/seed storage helical domain	GO:0006869 lipid transport;GO:0008289 lipid binding		combined_136173
10	TkLTP1.10	I	maravvaqvllvvmvasmllvasda AISCGQVTSALKPCLSYARGNDANPPATCCSGVRSLAGAARSTADKQAACKCIKSAAAGLNAGKAAGIPSKCGVSVPYAISANVDCSKIR	AMP	25	90	8817.16	8.698	unnamed protein product [Triticum aestivum]	CDM80997.1	-	Secretory pathway	Plant lipid transfer protein/Par allergen; Bifunctional inhibitor/plant lipid transfer protein/seed storage helical domain	GO:0006869 lipid transport;GO:0008289 lipid binding		combined_136174
11	TkLTP1.11	I	maravvaqvllvvmvasmllvasda AISCGQVTSALRPCLSYARGNDANPPATCCSGVRSLAGAARSTADKQAACKCIKSAAGGLNAGKAAGIPSKCGVSVPYAISSSVDCSKIR	AMP	25	90	8820.12	8.711	unnamed protein product [Triticum aestivum]	CDM80997.1	-	Secretory pathway	Plant lipid transfer protein/Par allergen; Bifunctional inhibitor/plant lipid transfer protein/seed storage helical domain	GO:0006869 lipid transport;GO:0008289 lipid binding		cult_cont_94081
12	TkLTP1.12	I	maravvaqvllvvmvasmllvasda AISCGQVTSALRPCLSYARGNDANPPATCCSGVRSLAGAARSTADKQAACKCIKSAAGGLNAGKAADIPSKCSVSIPYAISPSLDCSTIR	AMP	25	90	8919.20	8.218	unnamed protein product [Triticum aestivum]	CDM80997.1	-	Secretory pathway	Plant lipid transfer protein/Par allergen; Bifunctional inhibitor/plant lipid transfer protein/seed storage helical domain	GO:0006869 lipid transport;GO:0008289 lipid binding		cult_cont_94083
13	TkLTP1.13	I	margaatqlvlvamvaamllvatda AISCGQVSSALSPCISYARGNGANPTAACCSGVRSLAGAARSTAGKQAACKCIKSAAGGLNAGKAAGIPSKCGVSVPYAISSSVDCSKIR	AMP	25	90	8594.87	9.03	non-specific lipid-transfer protein 4.3 [Aegilops tauschii subsp. tauschii]	XP_020171778.1	-	Secretory pathway	Plant lipid transfer protein/Par allergen; Bifunctional inhibitor/plant lipid transfer protein/seed storage helical domain	GO:0006869 lipid transport;GO:0008289 lipid binding		combined_156186
14	TkLTP1.14	I	marsaatqvvlvamvaamllvatda AISCGQVTSALRPCISYARGNGANPPADCCSGVRSLAGAARSTADKQAACKCIKSAAGGLNAGKAAGIPSKCGVSVPYAISANVDCSKIR	AMP	25	90	8787.09	8.711	unnamed protein product [Triticum aestivum]	CDM80997.1	-	Secretory pathway	Plant lipid transfer protein/Par allergen; Bifunctional inhibitor/plant lipid transfer protein/seed storage helical domain	GO:0006869 lipid transport;GO:0008289 lipid binding		cont_87706
15	TkLTP1.15	I	maraaatqlvlvamvatmllvatda AISCGQVTSALRPCISYARGNGANPPADCCSGVRSLAGATRSTADKQAACKCIKSAAGGLNAGKAAGIPSKCGVSVPYAISSSVDCSKIR	AMP	25	90	8806.09	8.711	unnamed protein product [Triticum aestivum]	CDM80997.1	-	Secretory pathway	Plant lipid transfer protein/Par allergen; Bifunctional inhibitor/plant lipid transfer protein/seed storage helical domain	GO:0006869 lipid transport;GO:0008289 lipid binding		cult_101263
16	TkLTP1.16	I	maraaatqlvlvamvatmllvatda AISCGQVTSALSPCISYARGNGANPTAACCSGVRSLAGAARSTADKQAACKCIKSAAGGLNAGKAAGIPSKCGVSVPYAISANVDCSKIR	AMP	25	90	8677.96	8.693	non-specific lipid-transfer protein 4.3-like [Aegilops tauschii subsp. tauschii]	XP_020201309.1	-	Secretory pathway	Plant lipid transfer protein/Par allergen; Bifunctional inhibitor/plant lipid transfer protein/seed storage helical domain	GO:0006869 lipid transport;GO:0008289 lipid binding		cont_87714
17	TkLTP1.17	I	maraaaaqlvlftlvaamvltatda AISCGQVSSALSPCISYARGSGSSPPAACCSGVRSLAGAARSTADKQAACKCIKSAAGGLNAGKAAGIPSKCGVSIPYAISSSVDCSKIR	AMP	25	90	8624.89	8.693	non-specific lipid-transfer protein 4.1-like [Aegilops tauschii subsp. tauschii]	XP_020197700.1	-	Secretory pathway	Plant lipid transfer protein/Par allergen; Bifunctional inhibitor/plant lipid transfer protein/seed storage helical domain	GO:0006869 lipid transport;GO:0008289 lipid binding		cult_101254
18	TkLTP1.18	I	maraaaaqlvlftlvaamvltatda AISCGQVSSALSPCISYARGNGANPSAACCSGVRRLAGAVRSTADKKMTCNCIKSVAGGLNAGKAADIPSKCSVSIPYAISPSLDCSTIR	AMP	25	90	8939.30	8.437	Non-specific lipid-transfer protein 4.1 [Triticum urartu]	EMS55040.1	-	Secretory pathway	Plant lipid transfer protein/Par allergen; Bifunctional inhibitor/plant lipid transfer protein/seed storage helical domain	GO:0006869 lipid transport;GO:0008289 lipid binding		cont_87710
19	TkLTP1.19	I	martaatklvlvalvaamilaasda AITCGQVSSALAPCVAYAKGSGTSPTGACCSGVRKLAGLARSTADKQATCRCLKSVAGGLNPNKAAGIPSKCGVSVPYTISASVDCSKIH	AMP	25	90	8802.18	8.683	unnamed protein product [Triticum aestivum]	CDM80995.1	-	Secretory pathway	Plant lipid transfer protein/Par allergen; Bifunctional inhibitor/plant lipid transfer protein/seed storage helical domain	GO:0006869 lipid transport;GO:0008289 lipid binding		cont_87707
20	TkLTP1.20	I	martaatklvlvalvaamllvasda AISCGQVNSALASCVSYAKGSGASPPGACCSGVRRLAGLARSTADKQAACRCIKSAAGGLNPGKAASIPSKCGVSVPYAISSSVDCSKIR	AMP	25	90	8735.06	9.047	non-specific lipid-transfer protein 4.1-like [Aegilops tauschii subsp. tauschii]	XP_020191753.1	-	Secretory pathway	Plant lipid transfer protein/Par allergen; Bifunctional inhibitor/plant lipid transfer protein/seed storage helical domain	GO:0006869 lipid transport;GO:0008289 lipid binding		cont_87717
21	TkLTP1.21	I	martaatklvlvalvaamllvasda AISCGQVNSALASCVSYAKGSGASPPGACCSGVRRLAGLARSTADKQAACRCIKSAAGGLNPGKAASIPSKCGVSIPYSISASVDCSKIH	AMP	25	90	8730.04	8.695	non-specific lipid-transfer protein 4.1-like [Aegilops tauschii subsp. tauschii]	XP_020191753.1	-	Secretory pathway	Plant lipid transfer protein/Par allergen; Bifunctional inhibitor/plant lipid transfer protein/seed storage helical domain	GO:0006869 lipid transport;GO:0008289 lipid binding		cult_101259
22	TkLTP1.22	I	martaatklvlvalvaalllvasda AISCGQVNSALGPCLSYARGNGASPSAACCSGVRRLAGQVQTAADKKAACLCIKSAAGGVKEGKAAEIPSKCRVSVPYKISSTVDCNKI	AMP	25	89	8875.28	8.685	lipid transfer protein 4 [Triticum aestivum]	AAV66924.1	-	Secretory pathway	Plant lipid transfer protein/Par allergen; Bifunctional inhibitor/plant lipid transfer protein/seed storage helical domain	GO:0006869 lipid transport;GO:0008289 lipid binding		cont_87716
23	TkLTP1.23	I	marttatklvlaalvaalllvasda AISCGQVNSALGPCLSYARGNGASPSAACCSGVRRLAGQVQTAADKKAACLCIKSAAGGVKEGKAAEIPSKCRVSVPYKISSTVNCNKI	AMP	25	89	8874.30	9.002	lipid transfer protein 4 [Triticum aestivum]	AAV66924.1	-	Secretory pathway	Plant lipid transfer protein/Par allergen; Bifunctional inhibitor/plant lipid transfer protein/seed storage helical domain	GO:0006869 lipid transport;GO:0008289 lipid binding		cult_101258
24	TkLTP1.24	I	marttatklvlaalvaalllvasda AISCGQVNSALGPCLSYARGNGASPSAACCSGVRRLAGQVQTAADKKAACLCIKSAAGGVKEGKAAEIPSKCRVSVPYKISSTVDCNKI	AMP	25	89	8875.28	8.685	lipid transfer protein 4 [Triticum aestivum]	AAV66924.1	-	Secretory pathway	Plant lipid transfer protein/Par allergen; Bifunctional inhibitor/plant lipid transfer protein/seed storage helical domain	GO:0006869 lipid transport;GO:0008289 lipid binding		cult_101260
25	TkLTP1.25	I	mliklsapsqlhgfqqanrstrssmarvalvavfavlaalavaemasg AVTCGDVTSAVAPCMSYARGQASAPSGACCSGVRTLNAKASTPADRKAACNCLKNLAGSFKGISMGNAATIPGKCGVSVSFPINTNVNCNNIH	AMP	48	93	9223.55	8.161	non-specific lipid-transfer protein 3-like isoform X1 [Aegilops tauschii subsp. tauschii]	XP_020151640.1	-	Mitochondrion	Plant lipid transfer protein/Par allergen; Bifunctional inhibitor/plant lipid transfer protein/seed storage helical domain	GO:0006869 lipid transport;GO:0008289 lipid binding		combined_190833
26	TkLTP1.26	I	marvalvavfavlaalavaemasg AVTCGDVTSAVAPCMSYARGQASAPSGACCSGVRTLNAKASTPADRKAACNCLKNLAGSGISMGNAANIPGKCGVSVSFPINTKTNCNNLH	AMP	24	91	8977.24	8.161	non-specific lipid-transfer protein 3-like isoform X1 [Aegilops tauschii subsp. tauschii]	XP_020151640.1	-	Secretory pathway	Plant lipid transfer protein/Par allergen; Bifunctional inhibitor/plant lipid transfer protein/seed storage helical domain	GO:0006869 lipid transport;GO:0008289 lipid binding		cont_73400
27	TkLTP1.27	I	marvalvavfavlaalavaemasg AVTCGDVTSAIAPCMSYARGQASAPSGACCSGVRTLNAKASTPADRKAACNCLKNLAGSGISMGNAANIPGKCGVSVSFPINTKTNCNNLH	AMP	24	91	8991.26	8.161	non-specific lipid-transfer protein 3-like isoform X1 [Aegilops tauschii subsp. tauschii]	XP_020151640.1	-	Secretory pathway	Plant lipid transfer protein/Par allergen; Bifunctional inhibitor/plant lipid transfer protein/seed storage helical domain	GO:0006869 lipid transport;GO:0008289 lipid binding		norm_111705
28	TkLTP1.28	I	marvallavfavlaalavaEMASG AVTCGDVTSAVAPCMSYARGQASAPSGACCSGVRTLNAKASTPADRKAACNCLKNLAGSGISMGNAANIPGKCGVSVSFPINTKTNCNNLH	AMP	24	91	8977.24	7.966	non-specific lipid-transfer protein 3-like isoform X1 [Aegilops tauschii subsp. tauschii]	XP_020151640.1	-	Secretory pathway	Plant lipid transfer protein/Par allergen; Bifunctional inhibitor/plant lipid transfer protein/seed storage helical domain	GO:0006869 lipid transport;GO:0008289 lipid binding		cult_104242
29	TkLTP1.29	I	marvallavftvlaalavaemasg AVTCGDVTSAVAPCMSYARGQASAPSGACCSGVRTLNAKASTPADRKAACNCLKNLAGSGISMGNAANIPGKCGVSVSFPINTKTNCNNLH	AMP	24	91	8977.24	8.161	Non-specific lipid-transfer protein [Triticum urartu]	EMS50623.1	-	Secretory pathway	Plant lipid transfer protein/Par allergen; Bifunctional inhibitor/plant lipid transfer protein/seed storage helical domain	GO:0006869 lipid transport;GO:0008289 lipid binding		cult_cont_64096
30	TkLTP1.30	I	marvallavfavlaalavaEMASG AVTCGDVTSAVAPCMSYATGKASAPSGACCSGVRTLNAKASTPADRKAACNCLKNLAGSGISMGNAANIPGKCGVSVSFPINTKTNCNNLH	AMP	24	91	8922.20	9.07	non-specific lipid-transfer protein 3-like isoform X1 [Aegilops tauschii subsp. tauschii]	XP_020151640.1	-	Secretory pathway	Plant lipid transfer protein/Par allergen; Bifunctional inhibitor/plant lipid transfer protein/seed storage helical domain	GO:0006869 lipid transport;GO:0008289 lipid binding		cont_73402
31	TkLTP1.31	I	marvalvavfavlaalavaemasg AVTCGDVTSAVAPCMSYARGQASAPSGACCSGVRTLNAKASTPADRKAACNCLKNLAGSGISMGNAANIPGKCGVSVSFPINTKTNCNKYILks	AMP	24	94	9345.75	8.669	Non-specific lipid-transfer protein [Triticum urartu]	EMS50623.1	-	Secretory pathway	Plant lipid transfer protein/Par allergen; Bifunctional inhibitor/plant lipid transfer protein/seed storage helical domain	GO:0006869 lipid transport;GO:0008289 lipid binding		cont_73404
32	TkLTP1.32	I	marvallavfavlaalavaEMASG AVTCGDVTSAIAPCMSYATGKASAPSAGCCSGVRTLNGKASTSADRQAACRCLKNLAGSFSGISMGNAANIPGKCGVSVSFPINNNVNCNNLH	AMP	24	93	9185.41	8.92	type 1 non-specific lipid transfer protein precursor [Triticum aestivum]	CAH04986.1	-	Secretory pathway	Plant lipid transfer protein/Par allergen; Bifunctional inhibitor/plant lipid transfer protein/seed storage helical domain	GO:0006869 lipid transport;GO:0008289 lipid binding		cont_73401
33	TkLTP1.33	I	marvallavfavlaalavaEMASG AVTCGDVTSAIAPCMSYATGKASAPSAGCCSGVRTLNGKASTSADRQAACRCLKNLAGSFKGISMGNAATIPGKCGVSVSFPINTNVNCNNIH	AMP	24	93	9200.51	7.966	type 1 non specific lipid transfer protein precursor [Triticum aestivum]	CAH69190.1	-	Secretory pathway	Plant lipid transfer protein/Par allergen; Bifunctional inhibitor/plant lipid transfer protein/seed storage helical domain	GO:0006869 lipid transport;GO:0008289 lipid binding		cont_73405
34	TkLTP1.34	I	marvalvavfavlaalavaemasg AVTCGDVTSAIAPCMSYATGKASAPSAGCCSGVRTLNGKASTSADRQAACRCLKNLAGSFKGISMGNAATIPGKCGVSVSFPINTNVNCNNIH	AMP	24	93	9200.51	8.161	type 1 non specific lipid transfer protein precursor [Triticum aestivum]	CAH69190.1	-	Secretory pathway	Plant lipid transfer protein/Par allergen; Bifunctional inhibitor/plant lipid transfer protein/seed storage helical domain	GO:0006869 lipid transport;GO:0008289 lipid binding		cult_cont_64092
35	TkLTP1.35	I	marlnskavvaavvlaavvlmmagreata LSCGQVDSKLAPCVSYVTGKAPSISKECCSGVQGLNGLARSSPDRKIACRCLKSLATSIKSINMGKVSGVPGKCGVSVPFPISMSTNCNNVN	AMP	29	92	9407.99	8.728	probable non-specific lipid-transfer protein 3 [Aegilops tauschii subsp. tauschii]	XP_020173592.1	-	Secretory pathway	Plant lipid transfer protein/Par allergen; Bifunctional inhibitor/plant lipid transfer protein/seed storage helical domain	GO:0006869 lipid transport;GO:0008289 lipid binding		cont_76571
36	TkLTP1.36	I	marlnskavvaavvlaavvlmmagreasa ALSCGQVDSKLAPCVAYVTGRASSISKECCSGVQGLNGLARSSPDRKIACRCLKSLATSIKSINMGKVSGVPGKCGVSVPFPISMSTNCNNVN	AMP	29	93	9481.05	8.741	type 1 non-specific lipid transfer protein precursor [Triticum aestivum]	Q84N29.1	-	Secretory pathway	Plant lipid transfer protein/Par allergen; Bifunctional inhibitor/plant lipid transfer protein/seed storage helical domain	GO:0006869 lipid transport;GO:0008289 lipid binding		cont_76574
37	TkLTP1.37	I	marlnskavvsavvlaavvlmmagreasa ALSCGQVDSKLAPCVAYVTGRASSISKECCSGVQGLNGLARSSPDRKIACRCLKSLATSIKSINMGKVSGVPGKCGVSVPFPISMSTNCNNVN	AMP	29	93	9481.05	8.741	Probable non-specific lipid-transfer protein 3 [Triticum aestivum]	Q84N29.1	-	Secretory pathway	Plant lipid transfer protein/Par allergen; Bifunctional inhibitor/plant lipid transfer protein/seed storage helical domain	GO:0006869 lipid transport;GO:0008289 lipid binding		norm_88371
38	TkLTP1.38	I	marlnskavaaavvlaavvlmmagreasa ALSCGQVDSKLAPCVAYVTGRASSISKECCSGVQGLNGLARSSPDRKIACRCLKSLATSIKSINMGKVSGVPGKCGVSVPFPISMSTNCNNVN	AMP	29	93	9481.05	8.741	lipid transfer protein 3 [Triticum aestivum]	Q84N29.1	-	Secretory pathway	Plant lipid transfer protein/Par allergen; Bifunctional inhibitor/plant lipid transfer protein/seed storage helical domain	GO:0006869 lipid transport;GO:0008289 lipid binding		cult_cont_58575
39	TkLTP1.39	I	marlnskavaaavvlaavvlmmagreasa ALSCGQVDSKLAPCVAYVTGRASSISKECCSGVQGLNGMARSSSDRKIACRCLKSLATSIKSINMGKVSGVPGKCGVSVPFPISMSTNCNNVN	AMP	29	93	9489.04	8.741	lipid transfer protein 3 [Triticum aestivum]	Q84N29.1	-	Secretory pathway	Plant lipid transfer protein/Par allergen; Bifunctional inhibitor/plant lipid transfer protein/seed storage helical domain	GO:0006869 lipid transport;GO:0008289 lipid binding		cult_110352
40	TkLTP1.40	I	marlnskavaaavvlaavvlmmagreasa ALSCGQVDSKLAPCVAYVTGRASSISKECCSGVQGLNGLARSSPDRKIACRCLKSLATSIKSINMGKVSGVPGKCGVSVPFPISMSTNCDTVN	AMP	29	93	9469.03	8.464	lipid transfer protein 3 [Triticum aestivum]	Q84N29.1	-	Secretory pathway	Plant lipid transfer protein/Par allergen; Bifunctional inhibitor/plant lipid transfer protein/seed storage helical domain	GO:0006869 lipid transport;GO:0008289 lipid binding		cult_110348
41	TkLTP1.41	I	marlnskavvsavvlaavvlmmagreasa ALSCGQVDSKLAPCVAYVTGRASSISKECCSGVQGLNGMARSSSDRKIACRCLKSLATSIKSINMGKVSGVPGKCGVSVPFPISMSTNCDTVN	AMP	29	93	9477.03	8.464	type 1 non-specific lipid transfer protein precursor [Triticum aestivum]	CAH04987.1	-	Secretory pathway	Plant lipid transfer protein/Par allergen; Bifunctional inhibitor/plant lipid transfer protein/seed storage helical domain	GO:0006869 lipid transport;GO:0008289 lipid binding		norm_88373
42	TkLTP1.42	I	marlnskavaaavvlaavvlmmagreasa ALSCGQVDSKLAPCVAYVTGRASSISKECCSGVQGLNGMARSSSDRKIACRCLKSLATSIKSINMGKVSGVPGKCGVSVPFPISMSTNCDTVN	AMP	29	93	9477.03	8.464	type 1 non-specific lipid transfer protein precursor [Triticum aestivum]	CAH04987.1	-	Secretory pathway	Plant lipid transfer protein/Par allergen; Bifunctional inhibitor/plant lipid transfer protein/seed storage helical domain	GO:0006869 lipid transport;GO:0008289 lipid binding		cult_cont_58576
43	TkLTP1.43	I	maraqvmlmavalvlmlaavpraava IDCGHVDSLVRPCLSYVQGGPSPSGQCCGGVQSLHNQAQSKSDRQAACNCLKGIARGIHNLNEDKARSLAPKCGVNLPYHISLDIDCNSV	AMP	26	90	9490.72	7.03	putative Non-specific lipid-transfer protein [Aegilops tauschii]	EMT27039.1	-	Secretory pathway	Plant lipid transfer protein/Par allergen; Bifunctional inhibitor/plant lipid transfer protein/seed storage helical domain	GO:0006869 lipid transport;GO:0008289 lipid binding		cult_15513
44	TkLTP1.44	I	maraqvmlmavalvlmlaavpraava IDCGHVDSLVRPCLSYVQGGPSPSGQCCGGVQTLHNQAQSKSDRQAACNCLKGIARGIHNLNEDKARSLAPKCGVNLPYHISLDIDCNSV	AMP	26	90	9504.74	7.03	putative Non-specific lipid-transfer protein [Aegilops tauschii]	EMT27039.1	-	Secretory pathway	Plant lipid transfer protein/Par allergen; Bifunctional inhibitor/plant lipid transfer protein/seed storage helical domain	GO:0006869 lipid transport;GO:0008289 lipid binding		cult_cont_33700
45	TkLTP1.45	I	maaprgaavmlavvlaamvvappatvha ISCSTVYSTLMPCLQYVQQGGSPARGCCTGIQNLLAEANNGPDRRTICGCLKNVANGASGGPYITRAAALPSKCNVALPYKISPSVDCNSIH	AMP	28	92	9532.94	7.658	type 1 non specific lipid transfer protein precursor [Triticum aestivum]	CAH69196.1	-	Secretory pathway	Plant lipid transfer protein/Par allergen; Bifunctional inhibitor/plant lipid transfer protein/seed storage helical domain	GO:0006869 lipid transport;GO:0008289 lipid binding		cult_cont_62082
46	TkLTP1.46	I	maaprgaalvlamvlaamvvappatvha ISCSTVYSTLMPCLQYVQQGGSPARGCCTGIQNLLAEANNSPDRRTICGCLKNVANGASGGPYITRAAALPSKCNVALPYKISPSVDCNSIH	AMP	28	92	9562.96	7.658	type 1 non specific lipid transfer protein precursor [Triticum aestivum]	CAH69196.1	-	Secretory pathway	Plant lipid transfer protein/Par allergen; Bifunctional inhibitor/plant lipid transfer protein/seed storage helical domain	GO:0006869 lipid transport;GO:0008289 lipid binding		norm_87342
47	TkLTP1.47	I	msrsssfakasslaillllaltlqqlea DMSMSCSGMLSDLSPCLGFLQGEEDYPSADCCDGASSLVAAAATTADRQEACECLKSAAGEGSAEATAARDLPADCGLSLPFTISPDVDCSQIE	Non-AMP	28	94	9504.45	3.203	Non-specific lipid-transfer protein 4.1 [Aegilops tauschii]	EMT21909.1	-	Secretory pathway	Plant lipid transfer protein/Par allergen; Bifunctional inhibitor/plant lipid transfer protein/seed storage helical domain	GO:0006869 lipid transport;GO:0008289 lipid binding		cult_49906
48	TkLTP1.48	I	msrsssfakasslagllmlalalqqlea DMSMSCSGMLSDLSPCLGFLQGEEDYPSADCCDGASSLVAAAATTADRQEACECLKSAAGEGSAEATAARDLPADCGLSLPFTISPDVDCSQIE	Non-AMP	28	94	9504.45	3.203	non-specific lipid-transfer protein 4.1-like [Aegilops tauschii subsp. tauschii]	XP_020172010.1	-	Secretory pathway	Plant lipid transfer protein/Par allergen; Bifunctional inhibitor/plant lipid transfer protein/seed storage helical domain	GO:0006869 lipid transport;GO:0008289 lipid binding		cult_cont_49239
49	TkLTP1.49	I	msrsssfakasslagllmlalalqqlea DMSMSCSGMLSDLSPCLGFLQGEEDYPSADCCDGASSLVAAAATTADRQEACECLKSAAGEGSAEVTASRDLPADCGLSLPFTISPDVDCSQIE	Non-AMP	28	94	9548.51	3.203	non-specific lipid-transfer protein 4.1-like [Aegilops tauschii subsp. tauschii]	XP_020172010.1	-	Secretory pathway	Plant lipid transfer protein/Par allergen; Bifunctional inhibitor/plant lipid transfer protein/seed storage helical domain	GO:0006869 lipid transport;GO:0008289 lipid binding		norm_42324
50	TkLTP1.50	I	msrsssfakassltvlllalalqqlea DMSMSCSGMLSDLSPCLGFLQGEEDYPSADCCDGASSLVAAAATTADRQEACECLKSAAGEGSAEATAARDLPADCGLSLPFTISPDVDCSQID	Non-AMP	27	94	9490.43	3.185	non-specific lipid-transfer protein 4.1-like [Aegilops tauschii subsp. tauschii]	XP_020172010.1	-	Secretory pathway	Plant lipid transfer protein/Par allergen; Bifunctional inhibitor/plant lipid transfer protein/seed storage helical domain	GO:0006869 lipid transport;GO:0008289 lipid binding		cult_cont_49237
51	TkLTP1.51	I	msrsssfakassltvlllalalqqlea DMSMSCSGMLSDLSPCLGFLQGEEDYPSADCCDGASSLVAAAATTADRQEACECLKSAAGEGSAEVTASRDLPADCGLSLPFTISPDVDCSQID	Non-AMP	27	94	9534.48	3.185	non-specific lipid-transfer protein 4.1-like [Aegilops tauschii subsp. tauschii]	XP_020172010.1	-	Secretory pathway	Plant lipid transfer protein/Par allergen; Bifunctional inhibitor/plant lipid transfer protein/seed storage helical domain	GO:0006869 lipid transport;GO:0008289 lipid binding		norm_42326
52	TkLTP1.52	I	mscspsfakasslaillllaltlqqlea DMSMSCSGMLTDLSPCLGFLQGEEDYPSADCCDGASSLVAAAATTADRQEACECLKSAAGEGSAEVTASRDLPADCGLSLPFTISPDVDCSQID	Non-AMP	28	94	9548.51	3.185	non-specific lipid-transfer protein 4.1-like [Aegilops tauschii subsp. tauschii]	XP_020172010.1	-	Secretory pathway	Plant lipid transfer protein/Par allergen; Bifunctional inhibitor/plant lipid transfer protein/seed storage helical domain	GO:0006869 lipid transport; GO:0008289 lipid binding		norm_42325
53	TkLTP1.53	I	mtltrylaalaaaaslffmlgglhgaea GTADNDCAVAQTAFGDCTGYVAGVEDKLSLRCCRGLADIRDMAPTFDRRRALCACIHKEMLAAGKVVTRRAATLSARCGVRISFLPTAHDFDCYRIPRTD	Non-AMP	28	100	10871.50	7.708	non-specific lipid-transfer protein A-like [Aegilops tauschii subsp. tauschii]	XP_020187019.1	-	Secretory pathway	Plant lipid transfer protein/Par allergen; Bifunctional inhibitor/plant lipid transfer protein/seed storage helical domain	GO:0006869 lipid transport; GO:0008289 lipid binding		combined_75511
54	TkLTP1.54	I	mtltrylaalaaaaslffmlgglhgaea GTADNDCAVAQTAFGDCTGYVAGVEDKLSPRCCRGLADIRDMAPTFDRRRALCACIHKEMLAAGKVVTRRAATLSARCGVRISFLPTAHDFDCYRIPRTD	Non-AMP	28	100	10855.45	7.708	non-specific lipid-transfer protein A-like [Aegilops tauschii subsp. tauschii]	XP_020187019.1	-	Secretory pathway	Plant lipid transfer protein/Par allergen; Bifunctional inhibitor/plant lipid transfer protein/seed storage helical domain	GO:0006869 lipid transport; GO:0008289 lipid binding		cult_cont_45685
55	TkLTP1.55	I	mtltrylaalaaaaslffmlgglhgaea GTADNDCAVAQTAFGDCTGYVAGVEDKLSPRCCRGLADIKDMAPTFDRRRALCACIHKEMVAAGKVLTRRAATLPARCSVRISFLPTAHAFDCYRIPRAD	Non-AMP	28	100	10793.47	7.899	non-specific lipid-transfer protein A-like [Aegilops tauschii subsp. tauschii]	XP_020187019.1	-	Secretory pathway	Plant lipid transfer protein/Par allergen; Bifunctional inhibitor/plant lipid transfer protein/seed storage helical domain	GO:0006869 lipid transport; GO:0008289 lipid binding		cont_40573
56	TkLTP1.56	I	mtltrylaalaaaaslffmlgglhgaea GTADNDCAVAQTAFGDCTGYVAGVEDKLSPRCCRGLADIKDMAPTFDRRRALCACIHKEMVAAGKVLTRRAATLPARCSVRISFLPTAHDFDCYRIPRAD	Non-AMP	28	100	10837.48	7.707	non-specific lipid-transfer protein A-like [Aegilops tauschii subsp. tauschii]	XP_020187019.1	-	Secretory pathway	Plant lipid transfer protein/Par allergen; Bifunctional inhibitor/plant lipid transfer protein/seed storage helical domain	GO:0006869 lipid transport; GO:0008289 lipid binding		cult_48079
57	TkLTP1.57	I	mtltrylaalaaaaslffmlgglhgaea GTADNDCAVAQTAFGDCTGYVAGVEDKLSPRCCRGLADIKDMAPTFDRRRALCACIHKEMVAAGKVLTRRAATLPARCGVRISFLPTAHDFDCYRIPRAD	Non-AMP	28	100	10807.45	7.707	non-specific lipid-transfer protein A-like [Aegilops tauschii subsp. tauschii]	XP_020187019.1	-	Secretory pathway	Plant lipid transfer protein/Par allergen; Bifunctional inhibitor/plant lipid transfer protein/seed storage helical domain	GO:0006869 lipid transport; GO:0008289 lipid binding		cult_48080
58	TkLTP1.58	I	mtptrylaalaaaaslffmlgglhgaea GTADNDCAVAQTAFGDCTGYVAGVEDKLSPRCCRGLADIRDMAPTFDRRRALCACIHKEMVAAGKVLTRRAATLPARCGVRISFLPTAHDFDCYRIPRAD	Non-AMP	28	100	10835.46	7.708	non-specific lipid-transfer protein A-like [Aegilops tauschii subsp. tauschii]	XP_020187019.1	-	Secretory pathway	Plant lipid transfer protein/Par allergen; Bifunctional inhibitor/plant lipid transfer protein/seed storage helical domain	GO:0006869 lipid transport; GO:0008289 lipid binding		norm_51568
59	TkLTP1.59	I	mtptrylaalaaaaallfmlgglygvka GPADNDCAVAQTAFGDCTGYVAGVEDKLSPRCCRGLADIRDMAPTFDRRRALCACIHKEMLAAGKVVTRRAATLSARCGVRISFLPTAHDFDCYRIPRAD	Non-AMP	28	100	10821.44	7.708	non-specific lipid-transfer protein A-like [Aegilops tauschii subsp. tauschii]	XP_020187019.1	-	Secretory pathway	Plant lipid transfer protein/Par allergen; Bifunctional inhibitor/plant lipid transfer protein/seed storage helical domain	GO:0006869 lipid transport; GO:0008289 lipid binding		cont_40572
60	TkLTP2.1	II	mavalaaallaapgavea ATCSPTQLTPCAPAIIGNAAPSAACCGKLKAHPASCLCKYKKDPNLQRYVNSPNGKKVFAACKVRLPRC	AMP	18	69	7246.61	9.453	non-specific lipid-transfer protein 2-like [Aegilops tauschii subsp. tauschii]	XP_020188676.1	-	Secretory pathway	Bifunctional inhibitor/plant lipid transfer protein/seed storage helical domain superfamily; Non-specific lipid-transfer protein type 2	GO:0006869 lipid transport		combined_108297
61	TkLTP2.2	II	malatallavpgavda ATCSPTQLTPCAPAIIGNAAPSAACCGKLKAHPASCLCKYKKDPNLQRYVNSRNGKKVFAACKLRLPSC	AMP	16	69	7250.60	9.453	unnamed protein product [Triticum aestivum]	CDM81736.1	-	Chloroplast	Bifunctional inhibitor/plant lipid transfer protein/seed storage helical domain superfamily; Non-specific lipid-transfer protein type 2	GO:0006869 lipid transport		combined_108299
62	TkLTP2.3	II	mvmalatallavpgavda ATCSPTQLTPCAPAIIGNAAPSAACCGKLKAHPASCLCKYKKDPNLQRYVNSRNGKKVFAACKLRLPRC	AMP	18	69	7319.71	9.836	unnamed protein product [Triticum aestivum]	CDM81736.1	-	Secretory pathway	Bifunctional inhibitor/plant lipid transfer protein/seed storage helical domain superfamily; Non-specific lipid-transfer protein type 2	GO:0006869 lipid transport		combined_108301
63	TkLTP2.4	II	maaskatlvcfmvmalatallaapgavea ATCSPTQLTPCAPAIIGNAAPSAACCGKLKAHPASCLCKYKKDPNLQRYVNSRNGKKVFAACKVRLPRC	AMP	29	69	7305.68	9.836	unnamed protein product [Triticum aestivum]	CDM81736.1	-	Secretory pathway	Bifunctional inhibitor/plant lipid transfer protein/seed storage helical domain superfamily; Non-specific lipid-transfer protein type 2	GO:0006869 lipid transport		cont_42397
64	TkLTP2.5	II	mvmalatallaapgavea ATCSPTQLTPCAPAIIGNAAPSAACCGKLKAHPASCLCKYKKDPNLQRYVNSRNGKKVFAACKVRLPRC	AMP	18	69	7305.68	9.836	unnamed protein product [Triticum aestivum]	CDM81736.1	-	Secretory pathway	Bifunctional inhibitor/plant lipid transfer protein/seed storage helical domain superfamily; Non-specific lipid-transfer protein type 2	GO:0006869 lipid transport		cult_cont_45159
65	TkLTP2.6	II	maaskatlvcfmvmalatallaapgavea ATCSPTQLTPCAPAIIGNAAPSAACCGKLKAHPASCLCKYKKDPNLQRYVNSPNGKKVFAACKVRLPRC	AMP	29	69	7246.61	9.453	unnamed protein product [Triticum aestivum]	CDM81736.1	-	Secretory pathway	Bifunctional inhibitor/plant lipid transfer protein/seed storage helical domain superfamily; Non-specific lipid-transfer protein type 2	GO:0006869 lipid transport		cult_44418
66	TkLTP2.7	II	maaskatlvcfmvvalaatgtvea ATCSPTQLTPCAPAIIGNAAPSAACCGKLKAHPASCLCKYKKDPNLQRYVNSRNGKKVFAACKLRLPRC	AMP	24	69	7319.71	9.836	unnamed protein product [Triticum aestivum]	CDM81736.1	-	Secretory pathway	Bifunctional inhibitor/plant lipid transfer protein/seed storage helical domain superfamily; Non-specific lipid-transfer protein type 2	GO:0006869 lipid transport		cont_42398
67	TkLTP2.8	II	maaskatlvcfmvvalaaallaapgavea ATCSPTQLTPCAPAIIGNAAPSAACCGKLKAHPASCLCKYKKDPNLQRYVNSRNGKKVFAACKLRLPRC	AMP	29	69	7319.71	9.836	unnamed protein product [Triticum aestivum]	CDM81736.1	-	Secretory pathway	Bifunctional inhibitor/plant lipid transfer protein/seed storage helical domain superfamily; Non-specific lipid-transfer protein type 2	GO:0006869 lipid transport		cult_cont_45161
68	TkLTP2.9	II	maakatlvcfmvvalatallaapsmvea ATCSPTQLTPCAPAIIGNAAPSAACCGKLKAHPASCLCKYKKDPNLQRYVNSPNGKKVFAACKVRLPRC	AMP	28	69	7246.61	9.453	non-specific lipid-transfer protein 2-like [Aegilops tauschii subsp. tauschii]	XP_020163520.1	-	Secretory pathway	Bifunctional inhibitor/plant lipid transfer protein/seed storage helical domain superfamily; Non-specific lipid-transfer protein type 2	GO:0006869 lipid transport		cult_44417
69	TkLTP2.10	II	maaskatlvcfmvvalatallaapsmvea ATCSPTQLTPCAPAIIGNAAPSAACCGKLKAHPASCLCKYKKDPNLQRYVNSRNGKKVFAACKLRLPRC	AMP	29	69	7319.71	9.836	non-specific lipid-transfer protein 2-like [Aegilops tauschii subsp. tauschii]	XP_020163520.1	-	Secretory pathway	Bifunctional inhibitor/plant lipid transfer protein/seed storage helical domain superfamily; Non-specific lipid-transfer protein type 2	GO:0006869 lipid transport		cult_cont_45158
70	TkLTP2.11	II	mkylaqllvallafwavvlmvapagaea ATCNALQLTPCAGAIIGNAAPTAVCCSRMNEQRLCMCQYGRDPNLKQYVDSPNGKKVMAACKVPVPSC	Non-AMP	28	68	7176.44	7.677	Non-specific lipid-transfer protein 2 [Aegilops tauschii]	EMT28561.1	-	Secretory pathway	Bifunctional inhibitor/plant lipid transfer protein/seed storage helical domain superfamily; Non-specific lipid-transfer protein type 2	GO:0006869 lipid transport		combined_140961
71	TkLTP2.12	II	mkylgqvvvallvfsavvlmvapagaea ATCNALQLTPCAGAIIGNAAPTAACCSRMNEQQPCMCQYTRDPNLKQYVASPNGRKVMAACKLPVPSC	Non-AMP	28	68	7146.37	7.665	unnamed protein product [Triticum aestivum]	CDM81734.1	-	Secretory pathway	Bifunctional inhibitor/plant lipid transfer protein/seed storage helical domain superfamily; Non-specific lipid-transfer protein type 2	GO:0006869 lipid transport		combined_140965
72	TkLTP2.13	II	mkylgqvvvallvfsavvlmvapagaea ATCNALQLAPCAGAIIGNAAPTAACCSRMNEQQPCMCQYTRDPNLKQYVASPNGRKVMAACKLPVPSC	Non-AMP	28	68	7116.34	7.665	unnamed protein product [Triticum aestivum]	CDM81734.1	-	Secretory pathway	Bifunctional inhibitor/plant lipid transfer protein/seed storage helical domain superfamily; Non-specific lipid-transfer protein type 2	GO:0006869 lipid transport		cult_120260
73	TkLTP2.14	II	mkylaqllvallafwavvlmmapagaea ATCDALQLSPCAGAIVGNAAPTAACCSRMNEQQPCMCQYTRDPNLKQYVASPNGRKVMAACKLPVPSC	Non-AMP	28	68	7119.30	7.468	non-specific lipid-transfer protein 2-like [Aegilops tauschii subsp. tauschii]	XP_020199891.1	-	Secretory pathway	Bifunctional inhibitor/plant lipid transfer protein/seed storage helical domain superfamily; Non-specific lipid-transfer protein type 2	GO:0006869 lipid transport		cult_cont_70104
74	TkLTP2.15	II	mkymgqavvallafsavvlmvapagaeg ATCNALQLTPCAGAIIGSAAPTASCCSKMKEQQPCMCQYARDPNLKQYVDSPNGKKVMAACKVPVPSC	Non-AMP	28	68	7093.34	7.672	unnamed protein product [Triticum aestivum]	CDM81734.1	-	Secretory pathway	Bifunctional inhibitor/plant lipid transfer protein/seed storage helical domain superfamily; Non-specific lipid-transfer protein type 2	GO:0006869 lipid transport		combined_140967
75	TkLTP2.16	II	mkymgqlvvallafsavvlmvapagaea ATCNALQLTPCAGAIIGSAAPTASCCSKMKEQQPCMCQYARDPNLKQYVDSPNGKKVMAACKVPVPSC	Non-AMP	28	68	7093.34	7.672	unnamed protein product [Triticum aestivum]	CDM81734.1	-	Secretory pathway	Bifunctional inhibitor/plant lipid transfer protein/seed storage helical domain superfamily; Non-specific lipid-transfer protein type 2	GO:0006869 lipid transport		norm_65446
76	TkLTP2.17	II	mkylgqlvvallafsavvlmvapagaea ATCNALQLTPCAGAIIGSAAPTASCCSKMKEQQPCMCQYARDPNLKQYVDSPNGKKVMAACKVPVPSC	Non-AMP	28	68	7093.34	7.672	unnamed protein product [Triticum aestivum]	CDM81734.1	-	Secretory pathway	Bifunctional inhibitor/plant lipid transfer protein/seed storage helical domain superfamily; Non-specific lipid-transfer protein type 2	GO:0006869 lipid transport		cult_120261
77	TkLTP2.18	II	mkylgqlvvallafsavvlmvapagaeg ATCNALQLTPCAGAIIGSAAPTASCCSKMKEQQPCMCQYARDPNLKQYVDSPNGKKVMAACKVPVPSC	Non-AMP	28	68	7093.34	7.672	unnamed protein product [Triticum aestivum]	CDM81734.1	-	Secretory pathway	Bifunctional inhibitor/plant lipid transfer protein/seed storage helical domain superfamily; Non-specific lipid-transfer protein type 2	GO:0006869 lipid transport		cult_120264
78	TkLTP2.19	II	mkylgqlvvallafsavvlmvapagaea ATCNALQLTPCAGAIIGSAAPTASCCSKMKEQQPCMCQYARDPNLKQYVNSPNGKKVLAACKVPVPSC	Non-AMP	28	68	7074.32	7.855	unnamed protein product [Triticum aestivum]	CDM81734.1	-	Secretory pathway	Bifunctional inhibitor/plant lipid transfer protein/seed storage helical domain superfamily; Non-specific lipid-transfer protein type 2	GO:0006869 lipid transport		norm_65448
79	TkLTP2.20	II	mkylaqvvvallafsavvlmvapagaea ATCNALQLTPCAGAIIGTAAPTASCCSKMKEQQPCMCQYARDPNLKQYVDSPNGKKVMAACKVPVPSC	Non-AMP	28	68	7107.37	7.672	unnamed protein product [Triticum aestivum]	CDM81734.1	-	Secretory pathway	Bifunctional inhibitor/plant lipid transfer protein/seed storage helical domain superfamily; Non-specific lipid-transfer protein type 2	GO:0006869 lipid transport		cult_cont_70108
80	TkLTP2.21	II	mknlaqlvvallafsavvlmmapagaea ATCDALQLSPCAGAIVGNAAPTAVCCSRMKAQRPCMCQYARDPNLKQYVNSPNGKKVLAACKVPVPSC	AMP	28	68	7084.37	8.067	non-specific lipid-transfer protein 2-like [Aegilops tauschii subsp. tauschii]	XP_020188678.1	-	Secretory pathway	Bifunctional inhibitor/plant lipid transfer protein/seed storage helical domain superfamily; Non-specific lipid-transfer protein type 2	GO:0006869 lipid transport		combined_140962
81	TkLTP2.22	II	mkymgqlvvallafsavvlmmapagaea ATCDALQLSPCAGAIVGNAAPTAVCCSRMKAQRPCMCQYARDPNLKQYVNSPNGKKVLAACKVPVPSC	AMP	28	68	7084.37	8.067	non-specific lipid-transfer protein 2-like [Aegilops tauschii subsp. tauschii]	XP_020188678.1	-	Secretory pathway	Bifunctional inhibitor/plant lipid transfer protein/seed storage helical domain superfamily; Non-specific lipid-transfer protein type 2	GO:0006869 lipid transport		cult_120262
82	TkLTP2.23	II	mkylaqllvallafwavvlmmapvgaea ATCDALQLSPCAGAIVGNAAPTAVCCSRMKAQRPCMCQYARDPNLKQYVNSPNGKKVLAACKVPVPSC	AMP	28	68	7084.37	8.067	unnamed protein product [Triticum aestivum]	CDM81735.1	-	Secretory pathway	Bifunctional inhibitor/plant lipid transfer protein/seed storage helical domain superfamily; Non-specific lipid-transfer protein type 2	GO:0006869 lipid transport		combined_140963
83	TkLTP2.24	II	mkyltqllvallafwavvlmmapvgaea ATCDALQLSPCAGAIVGNAAPTAVCCSRMKAQRPCMCQYARDPNLKQYVNSPNGKKVLAACKVPVPSC	AMP	28	68	7084.37	8.067	unnamed protein product [Triticum aestivum]	CDM81735.1	-	Secretory pathway	Bifunctional inhibitor/plant lipid transfer protein/seed storage helical domain superfamily; Non-specific lipid-transfer protein type 2	GO:0006869 lipid transport		cult_120263
84	TkLTP2.25	II	mgsnkaavcvlalvlcsllaantaga aaGCDASALSPCVGAIMVGGAVTPGCCARLRAQRACLCQYAREPSYRGYVNSPRAQSVVAACGLPRPKC	AMP	26	69	7031.21	8.06	PREDICTED: probable non-specific lipid-transfer protein 2 [Brachypodium distachyon]	XP_010227440.1	-	Secretory pathway	Bifunctional inhibitor/plant lipid transfer protein/seed storage helical domain superfamily; Non-specific lipid-transfer protein type 2	GO:0006869 lipid transport		cont_99390
85	TkLTP2.26	II	mgsnkaavcvlalvlcsllaantaga aaGCDASALSPCVGAIMLGGAVTPGCCARLRAQRACLCQYAREPSYRGYVNSPRAQSVVAACGLPRPKC	AMP	26	69	7045.24	8.06	PREDICTED: probable non-specific lipid-transfer protein 2 [Brachypodium distachyon]	XP_010227440.1	-	Secretory pathway	Bifunctional inhibitor/plant lipid transfer protein/seed storage helical domain superfamily; Non-specific lipid-transfer protein type 2	GO:0006869 lipid transport		cult_83803
86	TkLTP2.27	II	mgnsktavcvlalvlcgllaaDRAAA AAGCDASALSPCVGAIMVGGAVTPGCCARLRAQRSCLCQYARDPSYRGYVNSPRAQSVVAACGLPRPKC	AMP	26	69	7033.18	8.08	PREDICTED: probable non-specific lipid-transfer protein 2 [Brachypodium distachyon]	XP_010227440.1	-	Secretory pathway	Bifunctional inhibitor/plant lipid transfer protein/seed storage helical domain superfamily; Non-specific lipid-transfer protein type 2	GO:0006869 lipid transport		cont_99393
87	TkLTP2.28	II	masmgkkqvvaalmlalvvlaaapggara ACQASQLAVCASAILSGAKPSGECCGNLRAQQGCFCQYAKDPTYGQYIRSPHARDTLQACGVAVPHC	Non-AMP	29	67	6975.93	7.256	non-specific lipid-transfer protein 2P [Aegilops tauschii subsp. tauschii]	XP_020197265.1	-	Secretory pathway	Bifunctional inhibitor/plant lipid transfer protein/seed storage helical domain superfamily; Non-specific lipid-transfer protein type 2	GO:0006869 lipid transport		combined_52641
88	TkLTP2.29	II	masmgkkqvvaalmlalvvlaaapggara ACQASQLAVCASAILSGAKPSGECCGNLRAQQACFCQYAKDPTYGQYIRSPHARDTLQACGVAVPHC	Non-AMP	29	67	6989.96	7.256	non-specific lipid-transfer protein 2P [Aegilops tauschii subsp. tauschii]	XP_020197265.1	-	Secretory pathway	Bifunctional inhibitor/plant lipid transfer protein/seed storage helical domain superfamily; Non-specific lipid-transfer protein type 2	GO:0006869 lipid transport		cult_34399
89	TkLTP2.30	II	masmgkkqvvaalmlalvvlaaapggara ACQASQLAVCASAILSGAKPSGECCGNLRAQQGCFCQYAKDPTYGQYIRSPHARDTLTSCGLAVPHC	Non-AMP	29	67	6978.94	7.256	type 2 non specific lipid transfer protein precursor [Triticum aestivum]	CAH69205.1	-	Secretory pathway	Bifunctional inhibitor/plant lipid transfer protein/seed storage helical domain superfamily; Non-specific lipid-transfer protein type 2	GO:0006869 lipid transport		combined_52642
90	TkLTP2.31	II	masigkkqvvaalmlalvvlaaapggara ACQASQLAVCASAILGGTKPSGECCGNLRAQQGCFCQFAKNPIYGRYIQSPYTRQTVSTCGIALPHC	AMP	29	67	7043.11	7.657	type 2 non specific lipid transfer protein precursor [Triticum aestivum]	CAH69202.1	-	Secretory pathway	Bifunctional inhibitor/plant lipid transfer protein/seed storage helical domain superfamily; Non-specific lipid-transfer protein type 2	GO:0006869 lipid transport		cont_2657
91	TkLTP2.32	II	makaaamlvlvalvvaamatggaa QCNAGSLAVCTSPIISGTPPSKTCCDNLKSQRGCFCKFARNPAYSSYINTRNASKTLTSCGIAVPKC	AMP	24	67	7036.11	8.278	non-specific lipid-transfer protein 2P-like [Aegilops tauschii subsp. tauschii]	XP_020167906.1	-	Secretory pathway	Bifunctional inhibitor/plant lipid transfer protein/seed storage helical domain superfamily; Non-specific lipid-transfer protein type 2	GO:0006869 lipid transport		cont_49932
92	TkLTP2.33	II	makaaamlvlvalvvaamatggaa QCNAGSLAVCTSPIISGTPPSKTCCNNLKSQRGCFCKFARNPAYSSYINSPNARKTLVSCGVPVPKC	AMP	24	67	7041.18	8.538	non-specific lipid-transfer protein 2P-like [Aegilops tauschii subsp. tauschii]	XP_020167906.1	-	Secretory pathway	Bifunctional inhibitor/plant lipid transfer protein/seed storage helical domain superfamily; Non-specific lipid-transfer protein type 2	GO:0006869 lipid transport		norm_51009
93	TkLTP2.34	II	makaaamlvlvalvvaamatggaa QCNAGNLAVCASPIISGAKPSTTCCNNLKSQRGCFCQFAHNRAYSSYINSPNARKTLTSCGVAVPKC	AMP	24	67	7028.05	8.273	Non-specific lipid-transfer protein 2G [Triticum urartu]	EMS49764.1	-	Secretory pathway	Bifunctional inhibitor/plant lipid transfer protein/seed storage helical domain superfamily; Non-specific lipid-transfer protein type 2	GO:0006869 lipid transport		cont_49933
94	TkLTP2.35	II	makaaamlvlvalvvaamatggaa QCNAGSLAVCASPIISGAKPSTTCCNNLKSQRGCFCQFAHNRAYSSYINSPNARKTLTSCGVAVPKC	AMP	24	67	7001.03	8.273	Non-specific lipid-transfer protein 2G [Triticum urartu]	EMS49764.1	-	Secretory pathway	Bifunctional inhibitor/plant lipid transfer protein/seed storage helical domain superfamily; Non-specific lipid-transfer protein type 2	GO:0006869 lipid transport		cult_60809
95	TkLTP2.36	II	makaaamlvlvalvvaamatggaa QCNAGSLAVCASPIVSGTPPSKTCCNNLKSQRGCFCQFAHNRAYSSYINSPNARKTLTSCGVAVPKC	AMP	24	67	7013.04	8.273	Non-specific lipid-transfer protein 2G [Triticum urartu]	EMS49764.1	-	Secretory pathway	Bifunctional inhibitor/plant lipid transfer protein/seed storage helical domain superfamily; Non-specific lipid-transfer protein type 2	GO:0006869 lipid transport		cult_cont_55415
96	TkLTP2.37	II	makaaamlvlvalvvaamatggaa QCNAGSLAVCASPIISGAKPSTTCCNNLKSQRGCFCQYARNPAYSSYINSPNARKTLTSCGVAVPKC	AMP	24	67	6977.00	8.24	non-specific lipid-transfer protein 2P-like [Aegilops tauschii subsp. tauschii]	XP_020167906.1	-	Secretory pathway	Plant lipid transfer protein/Par allergen; Bifunctional inhibitor/plant lipid transfer protein/seed storage helical domain	GO:0006869 lipid transport; GO:0008289 lipid binding		cont_49934
97	TkLTP2.38	II	makaaamlvlvalvvaamatggaa QCNAGSLAVCASPIISGAKPSTTCCNNLKSQRGCFCQYARNPAYSSYINTRNASKTLTSCGIAVPKC	AMP	24	67	6995.02	8.24	non-specific lipid-transfer protein 2P-like [Aegilops tauschii subsp. tauschii]	XP_020167906.1	-	Secretory pathway	Plant lipid transfer protein/Par allergen; Bifunctional inhibitor/plant lipid transfer protein/seed storage helical domain	GO:0006869 lipid transport; GO:0008289 lipid binding		cult_cont_55414
98	TkLTPd1.1		marpthavvallavvlalasgaas QAPAAGPAAPAGDCGSALTGLTGCLPYISPGAAQGKPPKECCAGVKAALASPASVACLCDAFGKDYGIPMNLTRAKGLPAACGGNPAALSNCSLKLPGGAPNGAPTEGNYPLFSPLQLVHFESLSLFL	Non-AMP	24	128	12483.40	6.893	non-specific lipid transfer protein-like 1 [Aegilops tauschii subsp. tauschii]	XP_020155584.1	-	Secretory pathway	Plant lipid transfer protein/Par allergen; Bifunctional inhibitor/plant lipid transfer protein/seed storage helical domain	GO:0006869 lipid transport; GO:0008289 lipid binding		combined_123418
99	TkLTPd2.1		mgsrvflvaavvavavaaaga DVAADRAECSDKLVALATCLTFVQGQGQAPTPHCCGGLKTVLQTSPKCLCVLVKDRDDPGLDLKLNVTRALGLPAACSAPANISDCPRLLNLPPNSKDAEVFEQFAKQQAAQSSRSELFSSYQLIILQGFK	Non-AMP	21	131	13962.05	6.485	protein YLS3-like [Aegilops tauschii subsp. tauschii]	XP_020176572.1	-	Secretory pathway	Plant lipid transfer protein/Par allergen; Bifunctional inhibitor/plant lipid transfer protein/seed storage helical domain	GO:0006869 lipid transport; GO:0008289 lipid binding		combined_85824
100	TkLTPd2.2		mgsrvflvaavlavavaaaga DVAADRAECSDKLVALATCLTFVQGQGQAPTPDCCGGLKTVLQTSPKCLCVLVKDRDDPGLDLKLNVTRALGLPAACSAPANISDCPSTSSILKA	Non-AMP	21	95	9717.23	4.8	protein YLS3-like [Aegilops tauschii subsp. tauschii]	XP_020176572.1	-	Secretory pathway	Plant lipid transfer protein/Par allergen; Bifunctional inhibitor/plant lipid transfer protein/seed storage helical domain	GO:0006869 lipid transport; GO:0008289 lipid binding		cult_cont_56725
101	TkLTPd2.3		mafaarrsgggallmmlavaaavvgpaga DFAADKAECADKLMGLATCLTYVQLTATARAPTPDCCTGFRQVLGTSKRCMCILVKDRDEPALGIKVNITRAMNLPSVCNIAATFSDCPKILNMAPDSKETEIFKQYAREHEGKNAATTSPTAAAATATAGVIAAAIPDHAVIPEP	Non-AMP	29	134	14175.35	6.007	protein YLS3-like [Aegilops tauschii subsp. tauschii]	XP_020150760.1	-	Secretory pathway	Plant lipid transfer protein/Par allergen; Bifunctional inhibitor/plant lipid transfer protein/seed storage helical domain	GO:0006869 lipid transport; GO:0008289 lipid binding		cult_89201
102	TkLTPd2.4		mafaarrsgggallmmlavaaavvgpaga DFAADKAECADKLMGLATCLTYVQLTATARAPTPDCCTGFRQVLGTSKRCMCILVKDRDEPALGIKVNITRAMNLPSVCNIAATFSDCPKILNMSPDSKEAEIFKQYGIEHEGKNATAGGAATGKLYILLWPLN	Non-AMP	29	134	14417.76	7.077	lipid transfer protein [Triticum aestivum]	ABB90545.1	-	Secretory pathway	Plant lipid transfer protein/Par allergen; Bifunctional inhibitor/plant lipid transfer protein/seed storage helical domain	GO:0006869 lipid transport; GO:0008289 lipid binding		norm_95664
103	TkLTPd3.1	VI	mamllllaaaaaaagpaag GAAVADPAGCQDDVVALNEACYKYVQKGAPTVPPSQECCDAVKSVDVPCVCSYLGSPGVRDNISMEKVFYVSQQCGVSIPGNCGGPKV	Non-AMP	19	88	9042.28	4.104	putative lipid-transfer protein DIR1 [Aegilops tauschii subsp. tauschii]	XP_020187229.1	-	Secretory pathway	Bifunctional inhibitor/plant lipid transfer protein/seed storage helical domain superfamily	-		norm_7085
104	TkLTPd3.2	VI	msqlarasltamamllllaaaaaaAGPAAG GAAVADPAGCQDDVVALNEACYKYVQKGAPTVPPSQECCDAVKSVDVPCVCSYLGSPGVRDNISMEKVFYVSQQCGVSIPGNCGGPKV	AMP	30	88	9042.28	4.104	putative lipid-transfer protein DIR1 [Aegilops tauschii subsp. tauschii]	XP_020187229.1	-	Secretory pathway	Bifunctional inhibitor/plant lipid transfer protein/seed storage helical domain superfamily	-		cont_112556
105	TkLTPd4.1		mmppaavalallvvstlqpraavqa QVSAAPAAAPAPSWGKLDCTGAQLNLSSCLTYVESGSALTRPEKGCCGALSGVVDGEAACLCGLVGGYGSFGVRVDAVRALALPTICRVEAPPPRLCAMLGLPGAEPPGGAVPPASGTK	Non-AMP	25	119	11608.41	5.872	non-specific lipid-transfer protein-like protein At2g13820 [Aegilops tauschii subsp. tauschii]	XP_020198070.1	-	Secretory pathway	Bifunctional inhibitor/plant lipid transfer protein/seed storage helical domain superfamily	-		combined_93166
106	TkLTPd4.2		mmppaavalallvvstlqpraavqa QVSAAPAAAPAPSWGELDCTGAQLNLSSCLTYVESGSALTRPEKGCCGALSGVVDGEAACLCGLVGGYGSFGVRVDAVRALALPTICRVEAPPPRLCAMLGLPGAEPPGGAVPPASGTK	Non-AMP	25	119	11609.35	4.508	non-specific lipid-transfer protein-like protein At2g13820 [Aegilops tauschii subsp. tauschii]	XP_020198070.1	-	Secretory pathway	Bifunctional inhibitor/plant lipid transfer protein/seed storage helical domain superfamily	-		norm_49817
107	TkLTPd4.3		mmppaavalallvvstlqpraavqa QMSAAPAAAPAPSWGELDCTGAQLNLSSCLTYVESGSALTRPEKGCCGALSGVVDGEAACLCGLVGGYGSFGVRVDAVRALALPTICRVEAPPPRLCAMLGLPGAEPPGGAVPPASGTK	Non-AMP	25	119	11641.41	4.508	non-specific lipid-transfer protein-like protein At2g13820 [Aegilops tauschii subsp. tauschii]	XP_020198070.1	-	Secretory pathway	Bifunctional inhibitor/plant lipid transfer protein/seed storage helical domain superfamily	-		cult_57174
108	TkLTPd4.4		mmppaavalallvvstlqpraavqa QMSAAPAAAPAPSWGKLDCTGAQLNLSSCLTYVESGSALTRPEKGCCGALSGVVDGEAACLCGLVGGYGSFGVRVDAVRALALPTICRVEAPPPRLCAMLGLPGAEPPGGAVPPASGTK	Non-AMP	25	119	11640.47	5.872	non-specific lipid-transfer protein-like protein At2g13820 [Aegilops tauschii subsp. tauschii]	XP_020198070.1	-	Secretory pathway	Bifunctional inhibitor/plant lipid transfer protein/seed storage helical domain superfamily	-		cult_cont_48211
109	TkLTPd5.1	V	mamrplvvlalavalagvalg GGAAEGAGECGRSSPDRMALRMAPCISAADEPDSAPSSSCCSAVHTIGKSPSCLCAVMLSGTAKMAGIKPEVAITIPKRCNMADRPVGYKCGDYTLP	Non-AMP	21	97	9807.32	7.073	non-specific lipid-transfer protein-like [Aegilops tauschii subsp. tauschii]	XP_020157425.1	-	Secretory pathway	Putative lipid-transfer protein DIR1-like ; Bifunctional inhibitor/plant lipid transfer protein/seed storage helical domain superfamily	GO:0009627 systemic acquired resistance; GO:0005504 fatty acid binding		combined_87732
110	TkLTPd5.2	V	mamrplvilalavalagvalgGGAAEG AGECGRSSPDRMALRMAPCISAADEPDSAPSSSCCSAVHTIGKSPSCLCAVMLSGTAKMAGIKPEVAITIPKRCNMADRPVGYKCGDYTLP	AMP	27	91	9364.89	8.2	non-specific lipid-transfer protein-like [Aegilops tauschii subsp. tauschii]	XP_020157425.1	-	Secretory pathway	Putative lipid-transfer protein DIR1-like ; Bifunctional inhibitor/plant lipid transfer protein/seed storage helical domain superfamily	GO:0009627 systemic acquired resistance; GO:0005504 fatty acid binding		cult_124892
111	TkLTPd5.3	V	mamrplvvlalavalagvalrggaa EGAGECERSSPDRMALRMAPCISAADEPDSAPSSSCCSAVHTLGKSPSCLCAVMLSGTAKMAGIKPEVAITIPKRCNMADRPVGYKCGDYTLP	Non-AMP	25	93	9623.12	6.382	non-specific lipid-transfer protein-like [Aegilops tauschii subsp. tauschii]	XP_020157425.1	-	Secretory pathway	Putative lipid-transfer protein DIR1-like ; Bifunctional inhibitor/plant lipid transfer protein/seed storage helical domain superfamily	GO:0009627 systemic acquired resistance; GO:0005504 fatty acid binding		cont_50716
112	TkLTPd5.4	V	mamrplvvlalavalagvalgGGAAEG AGECGRSSPDRMALRMAPCISAADEPDSAPSSSCCSAVHTIGKSPSCLCAVMLSATARQAGVKPAVAMTIPKRCAIANRPIGYKCGPYTLP	AMP	27	91	9283.85	8.91	PREDICTED: non-specific lipid-transfer protein 4-like [Brachypodium distachyon]	XP_003568670.1	-	Secretory pathway	Putative lipid-transfer protein DIR1-like ; Bifunctional inhibitor/plant lipid transfer protein/seed storage helical domain superfamily	GO:0009627 systemic acquired resistance; GO:0005504 fatty acid binding		norm_106071
113	TkLTPd5.5	V	mstrsllvlalvvaaaaclaAPRGAHG AGECGKTPADKMALKLAPCASAGQDPKSAPSSGCCTAVHTIGKQSPKCLCAVMLSDTAKSAGIKPEVAMSIPKRCNLVDRPVGYKCGAYTLP	AMP	27	92	9354.00	8.99	non-specific lipid-transfer protein 4-like [Aegilops tauschii subsp. tauschii]	XP_020167693.1	-	Secretory pathway	Putative lipid-transfer protein DIR1-like ; Bifunctional inhibitor/plant lipid transfer protein/seed storage helical domain superfamily	GO:0009627 systemic acquired resistance; GO:0005504 fatty acid binding		cont_87116
114	TkLTPd5.6	V	msmrsllvlalvvaaaaclaAPRGAHG AGECGKTPADKMALKLAPCASAGQDPKSAPSSGCCTAVHTIGKQSPKCLCAVMLSDTAKSAGIKPEVAMSIPKRCNLVDRPVGYKCGAYTLP	AMP	27	92	9354.00	8.99	non-specific lipid-transfer protein 4-like [Aegilops tauschii subsp. tauschii]	XP_020167693.1	-	Secretory pathway	Putative lipid-transfer protein DIR1-like ; Bifunctional inhibitor/plant lipid transfer protein/seed storage helical domain superfamily	GO:0009627 systemic acquired resistance; GO:0005504 fatty acid binding		norm_52542
115	TkLTPd5.7	V	msmrsllvlalvvaaaaclaAPRGAHG AGECGKTPADKMALKLAPCASAGQDPKSAPSSGCCAAVHTIGKQSPKCLCAVMLSDTAKSAGIKPEVAMSIPKRCNLVDRPVGYKCGAYTLP	AMP	27	92	9323.98	8.99	non-specific lipid-transfer protein 4-like [Aegilops tauschii subsp. tauschii]	XP_020167693.1	-	Secretory pathway	Putative lipid-transfer protein DIR1-like ; Bifunctional inhibitor/plant lipid transfer protein/seed storage helical domain superfamily	GO:0009627 systemic acquired resistance; GO:0005504 fatty acid binding		cont_87120
116	TkLTPd5.8	V	meskaarclcllamllvaglgaarg AGECGRVPADRMALKLAPCAAATQNPRAAVAPGCCAQIRSIGRSPKCLCAVMLSSTARQAGVKPAVAMTIPKRCAIANRPIGYKCGPYTLP	AMP	25	91	9340.17	9.963	unnamed protein product [Triticum aestivum]	CDM84993.1	-	Secretory pathway	Putative lipid-transfer protein DIR1-like ; Bifunctional inhibitor/plant lipid transfer protein/seed storage helical domain superfamily	GO:0009627 systemic acquired resistance; GO:0005504 fatty acid binding		cont_87117
117	TkLTPd5.9	V	metkaarclcllamllvaglgaarg AGECGRVPADRMALKLAPCAAATQNPRAAVAPGCCAQIRSIGRSPKCLCAVMLSSTARQAGVKPAVAMTIPKRCAIANRPIGYKCGPYTLP	AMP	25	91	9340.17	9.963	unnamed protein product [Triticum aestivum]	CDM84993.1	-	Secretory pathway	Putative lipid-transfer protein DIR1-like ; Bifunctional inhibitor/plant lipid transfer protein/seed storage helical domain superfamily	GO:0009627 systemic acquired resistance; GO:0005504 fatty acid binding		cont_87119
118	TkLTPd5.10	V	meskaarclcllamllvaglgaarg AGECGRVPADKMALKLAPCAAATQNPGAKVAPGCCAQIRSIGRSPKCLCAVMLSSTARQAGVKPAVAMTIPKRCAIANRPIGYKCGPYTLP	AMP	25	91	9270.11	9.861	non-specific lipid-transfer protein [Aegilops tauschii subsp. tauschii]	XP_020173688.1	-	Secretory pathway	Putative lipid-transfer protein DIR1-like ; Bifunctional inhibitor/plant lipid transfer protein/seed storage helical domain superfamily	GO:0009627 systemic acquired resistance; GO:0005504 fatty acid binding		cult_118801
119	TkLTPd5.11	V	meskaarclcllamllvaglgaarg AGECGRVPADRMALKLAPCAAATQNPGAKVAPGCCAQIRSIGRSPKCLCAVMLSATARQAGVKPAVAMTIPKRCAIANRPIGYKCGPYTLP	AMP	25	91	9282.13	9.907	non-specific lipid-transfer protein [Aegilops tauschii subsp. tauschii]	XP_020173688.1	-	Secretory pathway	Putative lipid-transfer protein DIR1-like ; Bifunctional inhibitor/plant lipid transfer protein/seed storage helical domain superfamily	GO:0009627 systemic acquired resistance; GO:0005504 fatty acid binding		norm_106073
120	TkLTPd5.12	V	meskaarclcllamllvaglgaarg AGECGRVPADRMALKLAPCAAATQNPGAKVAPGCCAQIRSIGRSPKCLCAVMLSGTAKMAGIKPEVAITIPKRCNMADRPVGYKCGDYTLP	AMP	25	91	9363.17	8.703	non-specific lipid-transfer protein [Aegilops tauschii subsp. tauschii]	XP_020173688.1	-	Secretory pathway	Putative lipid-transfer protein DIR1-like ; Bifunctional inhibitor/plant lipid transfer protein/seed storage helical domain superfamily	GO:0009627 systemic acquired resistance; GO:0005504 fatty acid binding		norm_106070
121	TkLTPd6.1		maksrtmvaalllvmavslaalegvhg VCGMSNDEFKLCQPAAAVNNPTDSPSAECCAALGKANLSCICRYKGIAGIWLRMYHIDANRAMALPGKCGLTMPNNCS	Non-AMP	27	78	8253.61	7.249	putative lipid-transfer protein DIR1 [Aegilops tauschii subsp. tauschii]	XP_020164348.1	-	Secretory pathway	Putative lipid-transfer protein DIR1-like ; Bifunctional inhibitor/plant lipid transfer protein/seed storage helical domain superfamily	GO:0009627 systemic acquired resistance; GO:0005504 fatty acid binding		cont_41913
122	TkLTPd6.2		makshtmvaalllvmavslaalegvhg VCGMSNDEFKLCQPAAAVNNPTDSPSAECCAALGKANLSCICRYKGIAGIWLRMYHIDANRAMALPGKCGLTMPNNCS	Non-AMP	27	78	8253.61	7.249	putative lipid-transfer protein DIR1 [Aegilops tauschii subsp. tauschii]	XP_020164348.1	-	Secretory pathway	Putative lipid-transfer protein DIR1-like ; Bifunctional inhibitor/plant lipid transfer protein/seed storage helical domain superfamily	GO:0009627 systemic acquired resistance; GO:0005504 fatty acid binding		norm_44051
123	TkLTPd6.3		marsqalaatlllvlvvslaaiesvhg VCGMSNDEFKLCQPAAAVNNPTNSPSAECCAPLGKANLACICRYKGMAGIWLKMYHIDARRAMALPGKCGLTMPSNCS	Non-AMP	27	78	8267.75	7.691	putative lipid-transfer protein DIR1 [Aegilops tauschii subsp. tauschii]	XP_020196124.1	-	Secretory pathway	Putative lipid-transfer protein DIR1-like ; Bifunctional inhibitor/plant lipid transfer protein/seed storage helical domain superfamily	GO:0009627 systemic acquired resistance; GO:0005504 fatty acid binding		cont_41914
124	TkLTPd6.4		maksqalvatlllvlvgslaaIESVHG VCGMSNDEFKLCQPAAAVNNPTDSPSAECCAALGKANLSCICRYKGMAGIWLKMYHIDARRAMALPGKCGLTMPSNCS	Non-AMP	27	78	8258.69	7.287	Putative lipid-transfer protein DIR1 [Triticum urartu]	EMS45274.1	-	Secretory pathway	Putative lipid-transfer protein DIR1-like ; Bifunctional inhibitor/plant lipid transfer protein/seed storage helical domain superfamily	GO:0009627 systemic acquired resistance; GO:0005504 fatty acid binding		cult_48160
125	TkLTPd7.1	IV	magkkalalalmvvliaataqa VCDMDNDDFMACQPAAAATTDPQPAPSEACCATLGKADLRCLCSYKNSPWLSLYNIDPKRAMELPAKCGLTTPPDC	Non-AMP	22	76	8127.30	3.95	putative lipid-transfer protein DIR1 [Aegilops tauschii subsp. tauschii]	XP_020156261.1	-	Secretory pathway	Putative lipid-transfer protein DIR1-like ; Bifunctional inhibitor/plant lipid transfer protein/seed storage helical domain superfamily	GO:0009627 systemic acquired resistance; GO:0005504 fatty acid binding		cont_42946
126	TkLTPd7.2	IV	magrkalaltvvlvvvaataqa VCDMDNDDFMACQPAAAATTDPQPAPSEACCATLGKADLRCLCSYKNSPWLSLYNIDPKRAMELPAKCGLTTPPDC	Non-AMP	22	76	8127.30	3.938	putative lipid-transfer protein DIR1 [Aegilops tauschii subsp. tauschii]	XP_020156261.1	-	Secretory pathway	Putative lipid-transfer protein DIR1-like ; Bifunctional inhibitor/plant lipid transfer protein/seed storage helical domain superfamily	GO:0009627 systemic acquired resistance; GO:0005504 fatty acid binding		cont_42948
127	TkLTPd7.3	IV	mqqrsvcylrdmagsrkalaltvlllvalaataqa VCDMDNDDFMACQPAAAATTDPQPAPSEACCATLGKADLRCLCSYKNSPWLSLYNIDPKRAMELPAKCGLTTPPDC	Non-AMP	35	76	8127.30	3.95	Putative lipid-transfer protein DIR1 [Triticum urartu]	EMS50543.1	-	Mitochondrion	Putative lipid-transfer protein DIR1-like ; Bifunctional inhibitor/plant lipid transfer protein/seed storage helical domain superfamily	GO:0009627 systemic acquired resistance; GO:0005504 fatty acid binding		cont_42947
128	TkLTPd8.1		maskstscfpalflalnlllvagvrg QSRNPCPTNALADLKVCADVLVLLKLKINVPANQQCCPMIGQLVKLDVAACLCAAIKLSVLGIPVNLPLDIPLVLNYCGRNATAAGSKCS	Non-AMP	26	90	9386.31	7.756	cortical cell-delineating protein-like [Aegilops tauschii subsp. tauschii]	XP_020168484.1	-	Secretory pathway	Bifunctional inhibitor/plant lipid transfer protein/seed storage helical domain superfamily; Hydrophobic seed protein domain	-		cont_38880
129	TkLTPd8.2		maskstacfpalflalnlllvagvrg QSRNPCPTNALADLKVCADVLVLLKLKINVPANQQCCPMIGQLVKLDVAACLCAAIKFSVIGIPINLPLDIPLVLNYCGRNATAAGSKCS	Non-AMP	26	90	9434.36	7.756	cortical cell-delineating protein-like [Aegilops tauschii subsp. tauschii]	XP_020168484.1	-	Secretory pathway	Bifunctional inhibitor/plant lipid transfer protein/seed storage helical domain superfamily; Hydrophobic seed protein domain	-		cult_48507
130	TkLTPd9.1	XI	marlgttpsvlalllaaatlssa ALPTAGGATRRVLWAKSVPADPFCPWEAVKFGACAAVLGLADAQAGAQLGSECCQLVGGLAAAEAAACLCLAAKEGVLGLVSAEWSVGVELLASACKKEIPDGFKCV	Non-AMP	23	107	10647.44	4.707	putative lipid-binding protein AIR1 [Aegilops tauschii subsp. tauschii]	XP_020196426.1	-	Secretory pathway	Bifunctional inhibitor/plant lipid transfer protein/seed storage helical domain superfamily; Hydrophobic seed protein domain	-		cont_74762
131	TkLTPd9.2	XI	marlgttpsvlalllaaatlssa ALPTAGGATRRVLWAKSVPADPFCPWEAVKFGACAAVLGLADAQAGAQLGSECCQLVGGLAATEAAACLCLAAKEGVLGLVSAEWSVGVELLASACKKEIPDGFKCV	Non-AMP	23	107	10677.46	4.707	putative lipid-binding protein AIR1 [Aegilops tauschii subsp. tauschii]	XP_020196426.1	-	Secretory pathway	Bifunctional inhibitor/plant lipid transfer protein/seed storage helical domain superfamily; Hydrophobic seed protein domain	-		cult_cont_43241
132	TkLTPd9.3	XI	marlgttpsvlalllaaatlssa ALPTAGGATRRVLWAKSVPADPFCPWEAVKFGACAAVLGLADAQAGAQLGSECCQLVGGLAATEAAACLCLAAKEGVLGLVSAEWSVGVELLASACKTDIPDGFKCV	Non-AMP	23	107	10636.37	4.38	putative lipid-binding protein AIR1 [Aegilops tauschii subsp. tauschii]	XP_020196426.1	-	Secretory pathway	Bifunctional inhibitor/plant lipid transfer protein/seed storage helical domain superfamily; Hydrophobic seed protein domain	-		cont_74763
133	TkLTPd9.4	XI	marlgttpsvlalllaaatlssa ALPTAGGAPRRVLWTKGVPANPFCPWEAVKFGACAAVLGLADAQAGAQLGSECCQLVGGLAAAEAAACLCLAAKEGVLGLVSAEWSVGVELLASACKTDIPDGFKCV	Non-AMP	23	107	10601.37	4.574	putative lipid-binding protein AIR1 [Aegilops tauschii subsp. tauschii]	XP_020196426.1	-	Secretory pathway	Bifunctional inhibitor/plant lipid transfer protein/seed storage helical domain superfamily; Hydrophobic seed protein domain	-		cult_cont_43240
134	TkLTPd9.5	XI	marlgttpsvlalllaaatlssa ALPTAGGAPRRVLWTKGVPANPFCPWEAVKFGACAAVLGLADAQAGAQLGSECCQLVGGLAAAEAAACLCLAAKEGVLGLVSAEWSVGVELLASACKKEIPDGFKCV	Non-AMP	23	107	10642.46	5.013	putative lipid-binding protein AIR1 [Aegilops tauschii subsp. tauschii]	XP_020196426.1	-	Secretory pathway	Bifunctional inhibitor/plant lipid transfer protein/seed storage helical domain superfamily; Hydrophobic seed protein domain	-		norm_111696
135	TkLTPd10.1	VIII	mwsgvgarllpqavaiaiavavaccmaaapssa QGTTTPADASGAVPSCASKLVTCAGYLNTTDTPPESCCDPLKEAATTQAACMCAILMNKAALQAFGVAPEQGVLLAKRCGVTTDASTCAKYTAGAGAGKPARFPSSRQSSSSSLPTGSID	Non-AMP	33	120	11907.44	6.974	lipid transfer-like protein VAS [Aegilops tauschii subsp. tauschii]	XP_020157978.1	-	Secretory pathway	Bifunctional inhibitor/plant lipid transfer protein/seed storage helical domain superfamily; Hydrophobic seed protein domain	-		cult_67272
136	TkLTPd11.1		mvpkasllvalslvlvftvana CGDSCPTPTPATPTPTPSHSKCPKNALKLAACADVLGLVSAEVGQPPAEPCCSILGGLADLEAAVCLCTAIKANVLGISLDIPLKLSLLVNYCGKNLPSGFICA	Non-AMP	22	104	10405.27	5.206	14 kDa proline-rich protein DC2.15 [Triticum urartu]	EMS62564.1	-	Secretory pathway	Bifunctional inhibitor/plant lipid transfer protein/seed storage helical domain superfamily	-		norm_38108
137	TkLTPd11.2		mamvaraalllamvvvasa TYCPPPPAPVPVPRYGSCPQNALKLHVCANVLNLVKAKIGVPPAEPCCSLLDGLVNLDAAVCLCTAIKANVLGVVDVGLPLQLGLLVNHCGRKLPAGFQCPN	AMP	19	102	10533.62	7.416	14 kDa proline-rich protein DC2.15-like [Aegilops tauschii subsp. tauschii]	XP_020184492.1	-	Secretory pathway	Bifunctional inhibitor/plant lipid transfer protein/seed storage helical domain superfamily	-		cult_cont_42495
138	TkLTPd11.3		magkasialflavnlvvfsvasa CGGNCPTPSTPTPSTPTPTPGSLGRCPRDALKVGACVNALNLVKVQVGRPTALPCCPLLDGLVDLEAALCLCTVINANVLNIVKLNLPINLSLILNHCGKKAPTGFMC	AMP	23	108	11075.21	7.572	14 kDa proline-rich protein DC2.15-like [Aegilops tauschii subsp. tauschii]	XP_020186502.1	-	Secretory pathway	Bifunctional inhibitor/plant lipid transfer protein/seed storage helical domain superfamily	-		cont_60299
139	TkLTPd11.4		magkasialflavnlvvfsvasa CGGNCPTPSTPTPSTPTPTPASLGRCPRDALKVGACVNALNLVKAQVGRPTALPCCPLLDGLVDLEAALCLCTVIKANVLNIVKLNLPINLSLILNHCGKKAPTGFMC	AMP	23	108	11075.25	7.801	14 kDa proline-rich protein DC2.15-like [Aegilops tauschii subsp. tauschii]	XP_020186502.1	-	Secretory pathway	Bifunctional inhibitor/plant lipid transfer protein/seed storage helical domain superfamily	-		cult_cont_71371
140	TkLTPd11.5		magkasialflavnlvvfsvasa CGGNCPTPSTPTPSTPTPTPGSLGRCPRDALKVGACVNALNLVKVQVGRPTALPCCPLVDGLVDVEAALCLCTVINASVLSIVKLNLPINLSLILNHCGKKAPTGFMC	AMP	23	108	10993.10	7.572	14 kDa proline-rich protein DC2.15-like [Aegilops tauschii subsp. tauschii]	XP_020186502.1	-	Secretory pathway	Bifunctional inhibitor/plant lipid transfer protein/seed storage helical domain superfamily	-		cult_73534
141	TkLTPg1.1		maarrsgavvaalmallvglaga DFAADRAECADKLMGLATCLTYVQLAATARSPTPDCCSGFRQVLGASKKCLCVLVKDRDEPTLGIKFNVTRAMNLPSACNIPATFSDCPKILNMSPDSKEAEIFKQYGIEHEGKNATAGGSAAVTGTSGGKSADAAAGAGRHTAVVFAVVVSALLASVLVLA	Non-AMP	23	162	16641.13	7.13	lipid transfer protein [Triticum aestivum]	ABB90545.1	Yes	Secretory pathway	Plant lipid transfer protein/Par allergen; Bifunctional inhibitor/plant lipid transfer protein/seed storage helical domain	GO:0006869 lipid transport;GO:0008289 lipid binding		combined_140941
142	TkLTPg1.2		mvvaaalvglaga DFAADRAECADKLMGLATCLTYVQLAATARSPTPDCCSGFRQVLGASKKCLCVLVKDRDEPTLGIKFNVTRAMNLPSACNIPATFSDCPKILNMSPDSKEAEIFKQYGIEHEGKNATAGGAATGTSGAKSADAAAGAGRHAVVFAVVVSALLASLFVLA	Non-AMP	13	159	16415.89	7.13	protein YLS3-like [Aegilops tauschii subsp. tauschii]	XP_020150750.1	Yes	Secretory pathway	Plant lipid transfer protein/Par allergen; Bifunctional inhibitor/plant lipid transfer protein/seed storage helical domain	GO:0006869 lipid transport;GO:0008289 lipid binding		cult_cont_84764
143	TkLTPg1.3		maarrsgavvaalmvvaaalvglaga DFAADRAECADKLMGLATCLTYVQLAATARSPTPDCCSGFRQVLAASKKCLCVLVKDRDEPTLGIKFNVTRAMNLPSACNIPATFSDCPKILNMSPDSKEAEIFKQYGIEHEGKNATAGGAATGTSGAKSADAAAGAGRHAVVFAVVVSALLASLFVLA	Non-AMP	26	159	16429.91	7.13	protein YLS3-like [Aegilops tauschii subsp. tauschii]	XP_020150750.1	Yes	Secretory pathway	Plant lipid transfer protein/Par allergen; Bifunctional inhibitor/plant lipid transfer protein/seed storage helical domain	GO:0006869 lipid transport;GO:0008289 lipid binding		combined_140943
144	TkLTPg1.4		mtlvvaaavglaga dfaADKAECADKLMGLATCLTYVQLTATARAPTPDCCTGFRQVLGTSKRCMCILVKDRDEPALGIKVNITRSMNLPSVCNIAATFSDCPKILNMSPDSKEAEIFKQYGIEHEGKNATAGGAATGTSGAKSADAAAGAGRHAVVFAVVVSALLASLFVLA	Non-AMP	14	159	16460.00	7.466	lipid transfer protein [Triticum aestivum]	ABB90545.1	Yes	Secretory pathway	Plant lipid transfer protein/Par allergen; Bifunctional inhibitor/plant lipid transfer protein/seed storage helical domain	GO:0006869 lipid transport;GO:0008289 lipid binding		cont_88154
145	TkLTPg1.5		mafaarrsgggallmmlavaaavvgpaga DFAADKAECADKLMGLATCLTYVQLTATARAPTPDCCTGFRQVLGTSKRCMCILVKDRDEPALGIKVNITRAMNLPSVCNIAATFSDCPKILNMAPDSKETEIFKQYAREHEGKNAATTSPTAAAATATGTATGKSVDATSGAGRHTVVFGVVVSAVLASAFVLA	Non-AMP	29	165	17149.72	7.459	protein YLS3-like [Aegilops tauschii subsp. tauschii]	XP_020150760.1	Yes	Secretory pathway	Plant lipid transfer protein/Par allergen; Bifunctional inhibitor/plant lipid transfer protein/seed storage helical domain	GO:0006869 lipid transport;GO:0008289 lipid binding		cult_89196
146	TkLTPg1.6		mafaarrsgggallmmlavaaavvgpaga DFAADKAECADKLMGLATCLTYVQLTATARAPTPDCCTGFRQVLGTSKRCMCILVKDRDEPALGIKVNITRAMNLPSVCNIAATFSDCPKILNMAPDSKETEIFKQYAREHEGKNAATTSPTAATATTTATGTTSRKSADATSGAGRRTVVFAVVFSALLASVLVLA	Non-AMP	29	167	17558.22	7.88	hypothetical protein F775_15194 [Aegilops tauschii]	EMT07497.1	Yes	Secretory pathway	Plant lipid transfer protein/Par allergen; Bifunctional inhibitor/plant lipid transfer protein/seed storage helical domain	GO:0006869 lipid transport;GO:0008289 lipid binding		cult_89197
147	TkLTPg1.7		mafaarrsgallmtlvvaaaalgpaga DFAADKAECADKLMGLATCLTYVQLTATARAPTPDCCTGFRQVLGTSKRCMCILVKDRDEPALGIKVNITRSMNLPSVCNIAATFSDCPKIINMPPDSMEVEIFKQYAREHEGKNAATTSPTAATATTTATGTTSRKSADATSGAGRRTVVFAVVFSALLASVLVLA	Non-AMP	27	167	17601.30	7.683	protein YLS3-like [Aegilops tauschii subsp. tauschii]	XP_020150760.1	Yes	Secretory pathway	Plant lipid transfer protein/Par allergen; Bifunctional inhibitor/plant lipid transfer protein/seed storage helical domain	GO:0006869 lipid transport;GO:0008289 lipid binding		cult_cont_84762
148	TkLTPg1.8		mafaarrsgallmtlvvaaavglaga DFAADKAECADKLMGLATCLTYVQLTATARAPTPDCCTGFRQVLGTSKRCMCILVKDRDEPALGIKVNITRSMNLPSVCNIAATFSDCPKIINMPPDSMEVEIFKQYAREHEGKNAATTSPTAATATTTATGTTSRKSADATSGAGRRTVVFAVVFSALLASVLVLA	Non-AMP	26	167	17601.30	7.683	protein YLS3-like [Aegilops tauschii subsp. tauschii]	XP_020150760.1	Yes	Secretory pathway	Plant lipid transfer protein/Par allergen; Bifunctional inhibitor/plant lipid transfer protein/seed storage helical domain	GO:0006869 lipid transport;GO:0008289 lipid binding		cult_cont_84763
149	TkLTPg1.9		maarrsgavvaalmvvaaalvglaga DFAADRAECADKLMGLATCLTYVQLTATARAPTPDCCTGFRQVLGTSKRCMCILVKDRDEPALGIKVNITRAMNLPSVCNIAATFSDCPKIINMPPDSMEVEIFKQYAREHEGKNAATTSPTAATATTTATGTTSRKSADATSGAGRRTVVFAVVFSALLASVLVLA	Non-AMP	26	167	17613.32	7.684	lipid transfer protein [Triticum aestivum]	ABB90545.1	Yes	Secretory pathway	Plant lipid transfer protein/Par allergen; Bifunctional inhibitor/plant lipid transfer protein/seed storage helical domain	GO:0006869 lipid transport;GO:0008289 lipid binding		cult_89205
150	TkLTPg1.10		maarrsgavvaalmvvaaalvglaga DFAADRAECADKLMGLATCLTYVQLTATARAPTPDCCTGFRQVLGTSKRCMCILVKDRDEPALGIKVNITRSMNLPSVCNIAATFSDCPKIINMPPDSMEVEIFKQYAREHEGKNAATTSPTAATATTTATGTTSRKSADATSGAGRRTVVFAVVFSALLASVLVLA	Non-AMP	26	167	17629.32	7.684	lipid transfer protein [Triticum aestivum]	ABB90545.1	Yes	Secretory pathway	Plant lipid transfer protein/Par allergen; Bifunctional inhibitor/plant lipid transfer protein/seed storage helical domain	GO:0006869 lipid transport;GO:0008289 lipid binding		cult_cont_84755
151	TkLTPg1.11		maarrsgavvaalmavlvglaga DFAADRAECADKLMGLATCLTYVQLTATARAPTPDCCTGFRQVLGTSKRCMCILVKDRDEPALGIKVNITRSMNLPSVCNIAATFSDCPKIINMPPDSMEVEIFKQYAREHEGKNAATTSPTAATATTTATGTTSRKSADATSGAGRRTVVFAVVFSALLASVLVLA	Non-AMP	23	167	17629.32	7.684	lipid transfer protein [Triticum aestivum]	ABB90545.1	Yes	Secretory pathway	Plant lipid transfer protein/Par allergen; Bifunctional inhibitor/plant lipid transfer protein/seed storage helical domain	GO:0006869 lipid transport;GO:0008289 lipid binding		cult_cont_84756
152	TkLTPg2.1		mgsrvflvaavvavavaaaga DVAADRAECSDKLVALATCLTFVQGQGQAPTPDCCGGLKTVLQTSPKCLCVLVKDRDDPGLDLKLNVTRALGLPAACSAPANISDCPRLLNLPPNSKDAEVFEQFAKQQAAQSSPSGASSAPSTGAQKNAAARMRWLGVGGVGVAARAAPLLFFAVPFLLLLR	Non-AMP	21	163	16833.45	7.704	protein YLS3-like [Aegilops tauschii subsp. tauschii]	XP_020176572.1	Yes	Secretory pathway	Plant lipid transfer protein/Par allergen; Bifunctional inhibitor/plant lipid transfer protein/seed storage helical domain	GO:0006869 lipid transport;GO:0008289 lipid binding		cont_49567
153	TkLTPg2.2		mgsrvflvaavvavavaaaga DVAADRAECSDKLVALATCLTFVQGQGQAPTPHCCGGLKTVLQTSPKCLCVLVKDRDDPGLDLKLNVTRALGLPAACSAPANISDCPRLLNLPPNSKDAEVFEQFAKQQAAQSSPSGASSAPSTGAQKNAAARMRWLGVGGVGVAARAAPLLFFAVPFLLLLR	Non-AMP	21	163	16855.51	7.914	protein YLS3-like [Aegilops tauschii subsp. tauschii]	XP_020176572.1	Yes	Secretory pathway	Plant lipid transfer protein/Par allergen; Bifunctional inhibitor/plant lipid transfer protein/seed storage helical domain	GO:0006869 lipid transport;GO:0008289 lipid binding		cult_cont_56723
154	TkLTPg2.3		mgsrvflaaavvavavaaaga DVAADRAECSDKLVALATCLTFVQGQGQAPTPDCCGGLKTVLQTSPKCLCVLVKDRDDPGLDLKLNVTRALGLPAACSAPANISDCPRLLNLPPNSKDAEVFEQFAKQQAAQSSPSGASSAPSTGAQKNAAARMRWLGVGGVGVAARAAPLLFFAVPFLLLLR	Non-AMP	21	163	16833.45	7.704	protein YLS3-like [Aegilops tauschii subsp. tauschii]	XP_020176572.1	Yes	Secretory pathway	Plant lipid transfer protein/Par allergen; Bifunctional inhibitor/plant lipid transfer protein/seed storage helical domain	GO:0006869 lipid transport;GO:0008289 lipid binding		cult_cont_56726
155	TkLTPg2.4		mgsrvflvaavlavavaaaga DVAADRAECSDKLVALATCLTFVQGQGQAPTPDCCGGLKTVLQTSPKCLCVLVKDRDDPGLDLKLNVTRALGLPAACSAPANISDCPRLLNLPPNSKDAEVFEQFAKQQAAQSSPSGASSAPSTGAQKNAAARMRWLGVGGVGVAARAAPLLFFAVPFLLLLR	Non-AMP	21	163	16833.45	7.704	protein YLS3-like [Aegilops tauschii subsp. tauschii]	XP_020176572.1	Yes	Secretory pathway	Plant lipid transfer protein/Par allergen; Bifunctional inhibitor/plant lipid transfer protein/seed storage helical domain	GO:0006869 lipid transport;GO:0008289 lipid binding		norm_112643
156	TkLTPg3.1		maakavqwpvmvvvvmMGAAVASVGA DMDADRSECAEQLVGLAPCLQYVQGQARSPAPDCCGGLSQVLDKSPKCLCVLVKDKDDPNLGIKINASLALALPSACGNTKANVSHCPQLLHLPPNSKDAAIFSPGGDKGAAAAPAKDNTASTANSRAQQAASAGTASSTATAGVALAALLTGYLALLLPADFLAGAASF	Non-AMP	26	170	16962.25	5.371	protein YLS3-like [Aegilops tauschii subsp. tauschii]	XP_020161495.1	Yes	Secretory pathway	Plant lipid transfer protein/Par allergen; Bifunctional inhibitor/plant lipid transfer protein/seed storage helical domain	GO:0006869 lipid transport;GO:0008289 lipid binding		cult_60313
157	TkLTPg3.2		mavqwpvmvvvvimgaavacvga DMDADRSECAEQLVGLAPCLQYVQGQARSPAPDCCGGLSQVLDKSPKCLCVLVKDKDDPNLGIKINASLALALPSACGNTKANVSHCPQLLHLPPNSKDAAIFSPGGDKGAAAAPAKDNTASTANSRAQQAASAGTASSTATAGVALAALLTGYLALLLPADFLAGAASF	Non-AMP	23	170	16962.25	5.371	protein YLS3-like [Aegilops tauschii subsp. tauschii]	XP_020161495.1	Yes	Secretory pathway	Plant lipid transfer protein/Par allergen; Bifunctional inhibitor/plant lipid transfer protein/seed storage helical domain	GO:0006869 lipid transport;GO:0008289 lipid binding		norm_69622
158	TkLTPg3.3		mavqwpvmvvvvimgaavacvga DMDADRSECAEQLVGLAPCLQYVQGQARSPAPDCCGGLSQVLDKSPKCLCVLVKDKDDPNLGIKINASLALALPSACGNTKANVSHCPQLLHLPPNSKDAAIFSPGGDKGTAAAPAKDNTASTANSRAQQAASAGTASSTATAGVALAALLAGYLALLLPADFLATAATF	Non-AMP	23	170	17020.33	5.371	protein YLS3-like [Aegilops tauschii subsp. tauschii]	XP_020161495.1	Yes	Secretory pathway	Plant lipid transfer protein/Par allergen; Bifunctional inhibitor/plant lipid transfer protein/seed storage helical domain	GO:0006869 lipid transport;GO:0008289 lipid binding		cult_cont_99427
159	TkLTPg3.4		matavqwpvmvvvvmmgAVMAARVGA DMDADRSECAEQLVGLAPCLQYVQGQARSPAPDCCGGLSQVLDKSPKCLCVLVKDKDDPNLGIKINASLALALPSACGNTKANVSHCPQLLHLPPNSKDAAIFSPGGDKGAAAAPAKDNTASTANSRAQQAASAGTASSTATAGVALAALLTGYLALLLPADFLAGAASF	Non-AMP	26	170	16962.25	5.371	protein YLS3-like [Aegilops tauschii subsp. tauschii]	XP_020161495.1	Yes	Secretory pathway	Plant lipid transfer protein/Par allergen; Bifunctional inhibitor/plant lipid transfer protein/seed storage helical domain	GO:0006869 lipid transport;GO:0008289 lipid binding		cult_60314
160	TkLTPg3.5		matavqwpvmvvvvmmgavmaARVGA DMDADRSECAEQLVGLAPCLQYVQGQARSPAPDCCGGLSQVLDKSPKCLCVLVKDKDDPNLGIKINASLALALPSACGNTKANVSHCPQLLHLPPNSKDAAIFSPGGDKGTAAAPAKDNTASTANSRAQQAASAGTASSTATAGVALAALLAGYLALLLPADFLATAATF	Non-AMP	26	170	17020.33	5.371	protein YLS3-like [Aegilops tauschii subsp. tauschii]	XP_020161495.1	Yes	Secretory pathway	Plant lipid transfer protein/Par allergen; Bifunctional inhibitor/plant lipid transfer protein/seed storage helical domain	GO:0006869 lipid transport;GO:0008289 lipid binding		cult_cont_99425
161	TkLTPg4.1		marwcqlaavllavsmaastsva QDALQTKCQGDLQKLSDCMDYATGHEDTPSAKCCEDTADTQKSRPECLCSIIQQVHSGSHGVQQLGLRFDRLLAQPAACKLTYANVSLCINLLHLTPSSPDYALFANASKITPSTAAPARDTADGFKVSPGLGYGVVAAAVVSAVFSSIF	Non-AMP	23	150	15823.88	5.568	predicted protein [Hordeum vulgare subsp. vulgare]	BAJ85750.1	Yes	Secretory pathway	Bifunctional inhibitor/plant lipid transfer protein/seed storage helical domain superfamily	-		cont_61451
162	TkLTPg4.2		marwcqlaavllavsmaastsva QDALQTKCQEDLQKLSDCMDYATGHEDTPSAKCCEDTADTQKSRPECLCSIIQQVHSGSHGVQQLGLRFDRLLAQPAACKLTYANVSLCINLLHLTPSSPDYALFANASKITPSTAAPARDTADGFKVSPGLGYGVVAAAVVSAVFSSIF	Non-AMP	23	150	15895.94	5.21	predicted protein [Hordeum vulgare subsp. vulgare]	BAJ85750.1	Yes	Secretory pathway	Bifunctional inhibitor/plant lipid transfer protein/seed storage helical domain superfamily	-		cult_cont_65632
163	TkLTPg4.3		marwcqlaavllavsmaastsva QDALQTKCQEDLQKLSDCMDYATGHEDTPSAKCCEDTADTQKSRPECLCSIIQQVHSGSHGVQQLGLRFDRLLAQPAACKLTYANVSLCINLLHLTPSSPDYALFANASKITPSTAAPARDTADGFKVPTGLGYGVVAAAVVSAVFSSIF	Non-AMP	23	150	15909.97	5.21	non-specific lipid transfer protein GPI-anchored 1 [Aegilops tauschii subsp. tauschii]	XP_020201756.1	Yes	Secretory pathway	Bifunctional inhibitor/plant lipid transfer protein/seed storage helical domain superfamily	-		cult_94831
164	TkLTPg4.4		marwcqlaavllavsmaastsva QDALQTKCQEDLQKLSDCMDYATGHEDTPSAKCCEDTADTQKSRPECLCSIIQQVHSGSHGVQQLGLRFDRLLAQPAACKLPNANVSLCINLLHLTPSSPDYALFANASKITPSTAAPARDTADGFKVPTGLGYGVVAAAVVSALISSIF	Non-AMP	23	150	15836.92	5.264	non-specific lipid transfer protein GPI-anchored 1 [Aegilops tauschii subsp. tauschii]	XP_020201756.1	Yes	Secretory pathway	Bifunctional inhibitor/plant lipid transfer protein/seed storage helical domain superfamily	-		norm_107900
165	TkLTPg5.1		mghhvrrlvlvllfaaaama TSEVETTPPIPDQIVLPPLPSPADIPVTPPCLKSISVCALVYQDPSQLAPCCVAVKKLFGSDPECICNGIAEAQKVAKQSGLNYTVDGQEMFRRCEMPLTSCDPEKPGSRSIGNGAPTTRSFGVFQILLVIPLFFMM	Non-AMP	20	137	14698.16	4.567	uncharacterized protein LOC109787574 [Aegilops tauschii subsp. tauschii]	XP_020201705.1	Yes	Secretory pathway	Bifunctional inhibitor/plant lipid transfer protein/seed storage helical domain superfamily	-		cult_136887
166	TkLTPg6.1		maararavaamsssssvllaaavalallvssasa QSGCTSVLIGLYPCMNYISGSGTAPTKSCCSQLGSVVQSQPQCLCTALGGDSSSLGGVTINKTRALELPNACNVQTPPASKCNGAGGGSAPGAGSGSKTTPTAYLQGSSSSSLHGSASLVFALAVAAVYAVLAV	AMP	34	134	12961.64	7.433	Non-specific lipid-transfer protein-like protein [Aegilops tauschii]	EMT24363.1	Yes	Secretory pathway	Plant lipid transfer protein/Par allergen; Bifunctional inhibitor/plant lipid transfer protein/seed storage helical domain	GO:0006869 lipid transport;GO:0008289 lipid binding		combined_206436
167	TkLTPg6.2		msssssvllaaavalallvasasa QSGCTSVLIGLYPCMNYISGSGTAPTKSCCSQLASVVQSQPQCLCSALGGDSSSLGGVTINKTRALELPNACNVQTPPASKCNGAGAGSAPGASSNTPTTPAVQTPAGLGSKTTPTAYLQGSSSSSLHGSASLVFALAVAAVYAVSVV	AMP	24	148	14357.17	7.433	non-specific lipid-transfer protein 4.1-like [Aegilops tauschii subsp. tauschii]	XP_020161373.1	Yes	Secretory pathway	Plant lipid transfer protein/Par allergen; Bifunctional inhibitor/plant lipid transfer protein/seed storage helical domain	GO:0006869 lipid transport;GO:0008289 lipid binding		cont_60910
168	TkLTPg6.3		msssssvllaavaalallvssasa QSGCTSVLIGLYPCMNYISGSGTAPTKSCCSQLASVVQSQPQCLCSALGGDSSSLGGVTINKTRALELPNACNVQTPPASKCNGAGGGSAPGASANTPTTPAVQTPAGLGSKTTPSAYLQGNGGSSLHGPAGLVFALAVAAVYAVLAV	AMP	24	148	14258.13	7.433	non-specific lipid-transfer protein 4.1-like [Aegilops tauschii subsp. tauschii]	XP_020161373.1	Yes	Secretory pathway	Plant lipid transfer protein/Par allergen; Bifunctional inhibitor/plant lipid transfer protein/seed storage helical domain	GO:0006869 lipid transport;GO:0008289 lipid binding		cont_60903
169	TkLTPg6.4		maararavaamsssssvllaaavalallvssasa QSGCTSVLIGLYPCMNYISGSGTAPTKSCCSQLASVVQSQPQCLCTALGGDSSSLGGVTINKTRALELPNACNVQTPPASKCNGAGGGSAPGASANTPTTPAVQTPAGLGSKTTPSAYLQGSGGSSLHGPAGMVLALAVAAVYAVSAV	AMP	34	148	14203.07	7.433	non-specific lipid-transfer protein 4.1-like [Aegilops tauschii subsp. tauschii]	XP_020161373.1	Yes	Secretory pathway	Plant lipid transfer protein/Par allergen; Bifunctional inhibitor/plant lipid transfer protein/seed storage helical domain	GO:0006869 lipid transport;GO:0008289 lipid binding		cont_60908
170	TkLTPg6.5		maararavaatssnssillaaavalallvssasa QSGCTSVLIGLYPCMNYISGSGTAPTKSCCSQLASVVQSQPQCLCSALGGDSSSLGGITINKTRALELPNACNVQTPPASKCNGAGGGSAPGASANTPTTPAVQTPAGLGSKTTPSAYLQGSGGSSLHGPAGMVLALAVAAVYAVSAV	AMP	34	148	14203.07	7.433	non-specific lipid-transfer protein 4.1-like [Aegilops tauschii subsp. tauschii]	XP_020161373.1	Yes	Secretory pathway	Plant lipid transfer protein/Par allergen; Bifunctional inhibitor/plant lipid transfer protein/seed storage helical domain	GO:0006869 lipid transport;GO:0008289 lipid binding		norm_60941
171	TkLTPg6.6		maararavaamsssssvllaaavalallvssasa QSGCTSVLIGLYPCMNYISGSGTAPTKSCCSQLASVVQSQPQCLCTALGGDSSSLGGVTINKTRALELPNACNVQTPPASKCNGAGGGSAPGASANTPTTPAVQTPAGLGSKTTPTAYLQGSGGSSLHGTARLVLALSAAVIFVVSTV	AMP	34	148	14374.29	7.644	non-specific lipid-transfer protein 4.1-like [Aegilops tauschii subsp. tauschii]	XP_020161373.1	Yes	Secretory pathway	Plant lipid transfer protein/Par allergen; Bifunctional inhibitor/plant lipid transfer protein/seed storage helical domain	GO:0006869 lipid transport;GO:0008289 lipid binding		cult_75474
172	TkLTPg6.7		maprtmsssssillaaavaallvasasa QSGCTAALVGLYPCLNYISGNDTAPTKSCCSQLSSVVQSQPQCLCSALGGDSSSLGGMTINKTRALELPKACNVQTPPASKCNGGGSAPGAATPTTPEVQAPAGSGSKTTPSAYLQENGGSSLQGPAGLVFALAAAAVYAVSSL	Non-AMP	28	144	14040.77	6.822	non-specific lipid-transfer protein 4.1-like [Aegilops tauschii subsp. tauschii]	XP_020161370.1	Yes	Secretory pathway	Plant lipid transfer protein/Par allergen; Bifunctional inhibitor/plant lipid transfer protein/seed storage helical domain	GO:0006869 lipid transport;GO:0008289 lipid binding		cont_60906
173	TkLTPg6.8		maartmsssssillaaavaallvasasa QSGCTAALVGLYPCLNYISGNDTAPTKSCCSQLGSVVQSQPQCLCSALGGDSSSLGGMTINKTRALELPKACNVQTPPASKCNGGGTAPGAATPTTPEVQTPAGSGSKTTPSAYLQENGGSSLQGPAGLVFALAAAAVYAVSSL	AMP	28	144	14054.80	6.822	non-specific lipid-transfer protein 4.1-like [Aegilops tauschii subsp. tauschii]	XP_020161370.1	Yes	Secretory pathway	Plant lipid transfer protein/Par allergen; Bifunctional inhibitor/plant lipid transfer protein/seed storage helical domain	GO:0006869 lipid transport;GO:0008289 lipid binding		norm_60944
174	TkLTPg6.9		maarimsgssiflaaavaaallvatasa QSGCTAALVGLYPCMNYISGNDTAPTKSCCSQLSSVVQSQPQCLCSALGGDSSSLGGMTINKTRALELPKACNVQTPPASKCNGGGSAPGAATPTTPEVQAPAGSGSKTTPSAYLQENGGSSLQGPAGLVFALAAAAVYAVSSL	Non-AMP	28	144	14058.80	6.822	Non-specific lipid-transfer protein-like protein [Aegilops tauschii]	EMT04740.1	Yes	Secretory pathway	Plant lipid transfer protein/Par allergen; Bifunctional inhibitor/plant lipid transfer protein/seed storage helical domain	GO:0006869 lipid transport;GO:0008289 lipid binding		cont_60907
175	TkLTPg6.10		maarimsgssiflaaavaaallvatasa QSGCTAALVGLYPCLNYISGNDTAPTKSCCSQLSSVVQSQPQCLCSALGGDSSSLGGMTINKTRALELPKACNVQTPPASKCDGAGGGSAPGAGSGSKTTPTAYLQGSGGSSLHGMAGLVLALSAAVIFVVSTV	AMP	28	134	12999.75	7.218	Non-specific lipid-transfer protein-like protein [Aegilops tauschii]	EMT04740.1	Yes	Secretory pathway	Plant lipid transfer protein/Par allergen; Bifunctional inhibitor/plant lipid transfer protein/seed storage helical domain	GO:0006869 lipid transport;GO:0008289 lipid binding		cult_75471
176	TkLTPg6.11		magrtmsssssillaaavaallvasasa QSGCTAALVGLYPCLNYISGNDTAPTKSCCSQLSSVVQSQPQCLCSALGGDSSSLGGMTINKTRALELPKACNVQTPPASKCDGAGGGSAPGAGSGSKTTPTAYLQGSGGSSLHGMAGLVLALSAAVIFVVSTV	AMP	28	134	12999.75	7.218	Non-specific lipid-transfer protein-like protein [Aegilops tauschii]	EMT24363.1	Yes	Secretory pathway	Plant lipid transfer protein/Par allergen; Bifunctional inhibitor/plant lipid transfer protein/seed storage helical domain	GO:0006869 lipid transport;GO:0008289 lipid binding		cult_75473
177	TkLTPg6.12		maaravtmlalvvaaavlaggasa QSPTSGCTQTLIGMSPCLNYITGNETAPSKSCCSQLASVVSSKPECLCVALNANPAALGLGTVNKTRALGLPDQCGVKTPPLSNCASAPTTSPSSGAPAGQTPTSSGAGSKSTPTADVGSGGASLQSSAGIVASFIVAAVYAVSTL	AMP	24	146	14063.84	7.204	non-specific lipid-transfer protein-like protein At2g13820 [Aegilops tauschii subsp. tauschii]	XP_020180414.1	Yes	Secretory pathway	Plant lipid transfer protein/Par allergen; Bifunctional inhibitor/plant lipid transfer protein/seed storage helical domain	GO:0006869 lipid transport;GO:0008289 lipid binding		combined_99661
178	TkLTPg6.13		maaravtmlalvvaaavlaggasa QSPTSGCTQTLIGMSPCLNYITGNETAPSKSCCSQLASVVSSKPECLCVALNANPAALGLGTVNKTRALGLPDQCGVKTPPLSNCASAPTTSPSSGAPAGQTPTSSGAGSKSTPTADVGSGGASLQSSAGIVASFIVAAVYAVSTL	AMP	24	146	14063.84	7.204	non-specific lipid-transfer protein-like protein At2g13820 [Aegilops tauschii subsp. tauschii]	XP_020180414.1	Yes	Secretory pathway	Plant lipid transfer protein/Par allergen; Bifunctional inhibitor/plant lipid transfer protein/seed storage helical domain	GO:0006869 lipid transport;GO:0008289 lipid binding		cont_54876
179	TkLTPg6.14		maeravtmlaaaalvvvaavlaggasa QSTSGCTQTLIGMSPCLNYITGNETAPSKSCCSQLATVVSSKPECLCVALNANPAALGLGTVNKTRALGLPDQCGVKTPPLSNCASAPTTSPSSGAPAGQTPTSSGAGSKSTPTADVGSGGASLQSSAGIIAGFIVAAVYAVSAM	AMP	27	145	13952.76	7.204	non-specific lipid-transfer protein-like protein At2g13820 [Aegilops tauschii subsp. tauschii]	XP_020180414.1	Yes	Secretory pathway	Plant lipid transfer protein/Par allergen; Bifunctional inhibitor/plant lipid transfer protein/seed storage helical domain	GO:0006869 lipid transport;GO:0008289 lipid binding		cult_53368
180	TkLTPg6.15		maeravtmlaaaalvvvaavlaggasa QSTSGCTQTLIGMSPCLNYITGNETAPSKSCCSQLATVVSSKPECLCVALNADPAALGLGTVNKTRALGLPDQCGVKTPPLSNCASAPTTSPSSGAPAGQTPTSSGAGSKSTPTADVGSGGASLQSSAGIIAGFIVAAVYAVSAM	AMP	27	145	13953.74	6.838	non-specific lipid-transfer protein-like protein At2g13820 [Aegilops tauschii subsp. tauschii]	XP_020180414.1	Yes	Secretory pathway	Plant lipid transfer protein/Par allergen; Bifunctional inhibitor/plant lipid transfer protein/seed storage helical domain	GO:0006869 lipid transport;GO:0008289 lipid binding		cult_cont_45439
181	TkLTPg6.16		maaravtmlaaaalvvvaavlaggasa QSTSGCTQTLIGMSPCLNYITGNETAPSKSCCSQLATVVSSKPECLCVALNADPAALGLGTVNKTRALGLPDQCGVKTPPLSNCASAPTTSPSSGAPAGQTPTSSGAGSKSTPTADVGSGGASLQSSAGIIAGFIVAAVYAVSAM	AMP	27	145	13953.74	6.838	non-specific lipid-transfer protein-like protein At2g13820 [Aegilops tauschii subsp. tauschii]	XP_020180414.1	Yes	Secretory pathway	Plant lipid transfer protein/Par allergen; Bifunctional inhibitor/plant lipid transfer protein/seed storage helical domain	GO:0006869 lipid transport;GO:0008289 lipid binding		norm_61255
182	TkLTPg6.17		maaravtmlalvvaaavlaggasa QSPTSGCTQTLIGMSPCLNYITGNETAPSKSCCSQLASVVSSKPECLCVALNANPAALGLGTVNKTRALGLPDQCGVKTPPLSNCASAPTTSPSSGAPAGQTPTSSGAGSKSTPTADVGSGGASLQSSAGIIAGFIVAAVYAVSAM	AMP	24	146	14035.85	7.204	non-specific lipid-transfer protein-like protein At2g13820 [Aegilops tauschii subsp. tauschii]	XP_020180414.1	Yes	Secretory pathway	Plant lipid transfer protein/Par allergen; Bifunctional inhibitor/plant lipid transfer protein/seed storage helical domain	GO:0006869 lipid transport;GO:0008289 lipid binding		cult_53369
183	TkLTPg7.1		maartslllllalaavvahvdg ATVAAPAPAVDCSDALISLAGCLSYVQEGSTVATPEKSCCSGLKDVVKKEVACLCQAFQGGQDYGVTLNMTKALQLPGACKVKTPPFSKCHISIPGVTGGSPAPAPAPSSGAPFFGGSPSPSTPSAESPAAAGTGSGDSTTARAPSPSASAVATFPSSADVLLAAATVVVMTLLV	Non-AMP	22	175	16969.33	5.431	non-specific lipid-transfer protein-like protein At5g64080 [Aegilops tauschii subsp. tauschii]	XP_020159368.1	Yes	Secretory pathway	Plant lipid transfer protein/Par allergen; Bifunctional inhibitor/plant lipid transfer protein/seed storage helical domain	GO:0006869 lipid transport; GO:0008289 lipid binding		combined_88842
184	TkLTPg7.2		maartslllllalaavvahvdg ATVAAPAPAVDCSDALISLAGCLSYVQEGSTVAMPEATCCSGLKDVVKKEVACLCQAFQGGQDYGVTLNMTKALQLPGACKVKTPPFSKCHISIPGVTGGSPAPAPAPSSGAPFFGGSPSPSTPSAESPAAAGTGSGDSTTARAPSPSASAVATFPSSADVLLAAATVVVMTLLV	Non-AMP	22	175	16956.35	4.773	non-specific lipid-transfer protein-like protein At5g64080 [Aegilops tauschii subsp. tauschii]	XP_020159368.1	Yes	Secretory pathway	Plant lipid transfer protein/Par allergen; Bifunctional inhibitor/plant lipid transfer protein/seed storage helical domain	GO:0006869 lipid transport; GO:0008289 lipid binding		norm_56462
185	TkLTPg7.3		maartsitatkrpwllllaalatvvahvdg ATVAAPAPAVDCSDALISLAGCLSYVQEGSTVATPEGSCCSGLKDVVKKEVACLCQAFQGGQDYGVTLNMTKALQLPGACKVKTPPFSKCHISIPGVAGGSPAPAPAPSSGAPFFGGSPSPSTPSAESPAAAGTGSGDSTTARAPSPSASAVATFPSSADVLLAAATVVVMTLLV	Non-AMP	30	175	16868.19	4.773	non-specific lipid-transfer protein-like protein At5g64080 [Aegilops tauschii subsp. tauschii]	XP_020159368.1	Yes	Secretory pathway	Plant lipid transfer protein/Par allergen; Bifunctional inhibitor/plant lipid transfer protein/seed storage helical domain	GO:0006869 lipid transport; GO:0008289 lipid binding		combined_88843
186	TkLTPg7.4		maarsmadtarpwllllaalatvvahadg ATVAAPAPAVDCSDALISLAGCLSYVQEGSTVATPEKSCCSGLKDVVKKEVACLCQAFQGGQDYGVTLNMTKALQLPGACKVKTPPFSKCHISIPGVTGGSPAPAPAPSSGAPFFGGSPSPSTPSAESPAAAGTGSGDSTTARAPSPSASAVATFPSSADVLLAAATVVVMTLLV	Non-AMP	29	175	16969.33	5.431	non-specific lipid-transfer protein-like protein At5g64080 [Aegilops tauschii subsp. tauschii]	XP_020159368.1	Yes	Secretory pathway	Plant lipid transfer protein/Par allergen; Bifunctional inhibitor/plant lipid transfer protein/seed storage helical domain	GO:0006869 lipid transport; GO:0008289 lipid binding		cult_cont_59236
187	TkLTPg7.5		maartslllllalaavvahvdg ATVAAPAPAVDCSDALISLAGCLSYVQEGSTVAMPEATCCSGLKDVVKKEVACLCQAFQGGQDYGVTLNMTKALQLPGACKVKTPPFSKCHISIPGVTGGSPAPAPAPSSGAPFFGGSPSPSTPSAESPAEAGTGSGDSTTARAPSPSASASDTFPASASVLLAAATVAAALLM	Non-AMP	22	174	16817.07	4.529	non-specific lipid-transfer protein-like protein At5g64080 [Aegilops tauschii subsp. tauschii]	XP_020159368.1	Yes	Secretory pathway	Plant lipid transfer protein/Par allergen; Bifunctional inhibitor/plant lipid transfer protein/seed storage helical domain	GO:0006869 lipid transport; GO:0008289 lipid binding		cont_54092
188	TkLTPg7.6		maarsmadtarpwllllaalatvvahadg ATVAAPAPAVDCSDALISLAGCLSYVQEGSTVATPEKSCCSGLKDVVKKEVACLCQAFQGGQDYGVTLNMTKALQLPGACKVKTPPFSKCHISIPGVTGGSPAPAPAPSSGAPFFGGSPSPSTPSAESPAEAGTGSGDSTTARAPSPSASASDTFPASASVLLAAATVAAALLM	Non-AMP	29	174	16830.05	4.896	non-specific lipid-transfer protein-like protein At5g64080 [Aegilops tauschii subsp. tauschii]	XP_020159368.1	Yes	Secretory pathway	Plant lipid transfer protein/Par allergen; Bifunctional inhibitor/plant lipid transfer protein/seed storage helical domain	GO:0006869 lipid transport; GO:0008289 lipid binding		cult_63074
189	TkLTPg7.7		madtarpwllllaalatvvahadg ATVAAPAPAVDCSDALISLAGCLSYVQEGSTVATPEKSCCSGLKDVVKKEVACLCQAFQGGQDYGVTLNMTKALQLPGACKVKTPPFSKCHISIPGVTGGSPAPAPAPSSGAPFFGGSPSPSTPSAESPAEAGTGSGDSTTARAPSPSASASDTFPASASVLLAAATVAAALLM	Non-AMP	24	174	16830.05	4.896	non-specific lipid-transfer protein-like protein At5g64080 [Aegilops tauschii subsp. tauschii]	XP_020159368.1	Yes	Secretory pathway	Plant lipid transfer protein/Par allergen; Bifunctional inhibitor/plant lipid transfer protein/seed storage helical domain	GO:0006869 lipid transport; GO:0008289 lipid binding		norm_56461
190	TkLTPg8.1		maltggattaacilvllaladaaga ATRAPAPAPAPDCMEALISLADCLDYVTPSTKSARPSKACCTEVKTAVGTPATVKCLCAAMDAKTTPIPINMTRVLALPTACGQSASVLNKCHAAHGPGGAPAEAPSPSASSGGATASPPKANVAARSPGGSATVLLATVVTSLLAFYYL	Non-AMP	25	150	14780.08	7.828	non-specific lipid transfer protein-like 1 [Aegilops tauschii subsp. tauschii]	XP_020171825.1	Yes	Secretory pathway	Plant lipid transfer protein/Par allergen; Bifunctional inhibitor/plant lipid transfer protein/seed storage helical domain	GO:0006869 lipid transport; GO:0008289 lipid binding		cont_95864
191	TkLTPg8.2		maltggattaacilvllaladaaga ATRAPAPAPAPDCMEALISLADCLDYVTPSTKSARPSKACCTEVKTAVGTPATVKCLCAAMDAKTTPIPINMTRVLALPTACGQSASVLNKCHAAHGPGGAPAEAPSPSASSGGATASPPKANAAARSPGGPATIILATVATLLLAFYYL	Non-AMP	25	150	14774.12	7.828	non-specific lipid transfer protein-like 1 [Aegilops tauschii subsp. tauschii]	XP_020171825.1	Yes	Secretory pathway	Plant lipid transfer protein/Par allergen; Bifunctional inhibitor/plant lipid transfer protein/seed storage helical domain	GO:0006869 lipid transport; GO:0008289 lipid binding		cult_cont_58698
192	TkLTPg8.3		maltggvattaacilvllaladaaga ATRAPAPAPAQDCTEALTSLAVCLDYVLPDSKSARPTKACCTEVKTAVGTPATVKCLCAAMDAKTTPIPINMTRVLALPTACGQSASVLSKCHAAAPAEAPAPSASSGGTTASPPKANAAARSPGGPATIILATVATSLLAFYYV	Non-AMP	26	145	14328.58	7.821	non-specific lipid transfer protein-like 1 [Aegilops tauschii subsp. tauschii]	XP_020171825.1	Yes	Secretory pathway	Plant lipid transfer protein/Par allergen; Bifunctional inhibitor/plant lipid transfer protein/seed storage helical domain	GO:0006869 lipid transport; GO:0008289 lipid binding		cult_cont_58694
193	TkLTPg8.4		malaggaataacilvllaladaaga ANPSPAPAPAPDCTEALIGLAGCLDYVMPGSKSARPPKACCTEVKTAVGTPATVKCLCAAMDAKTTPIPINMTRVLALPTACGQSASVLSKCHAAAPAEAPAPSASSGGTTASPPKANAAARSPGGPATIILATVATSLLAFYYV	Non-AMP	25	145	14163.45	7.754	non-specific lipid transfer protein-like 1 [Aegilops tauschii subsp. tauschii]	XP_020171825.1	Yes	Secretory pathway	Plant lipid transfer protein/Par allergen; Bifunctional inhibitor/plant lipid transfer protein/seed storage helical domain	GO:0006869 lipid transport; GO:0008289 lipid binding		norm_66200
194	TkLTPg8.5		malaggaataacilvllaladaaga ANPSPAPAPAPDCTEALIGLAGCLDYVMPGSKSARPPKACCTEVKTAVGTPATVKCLCAAMDAKTTPIPINMTRVLALPTACGQSASVLSKCHAAAPAEASSGGATASPPKANVAARSPGGSATVLLATVVTSLLAFYYL	Non-AMP	25	140	13756.03	7.754	non-specific lipid transfer protein-like 1 [Aegilops tauschii subsp. tauschii]	XP_020171825.1	Yes	Secretory pathway	Plant lipid transfer protein/Par allergen; Bifunctional inhibitor/plant lipid transfer protein/seed storage helical domain	GO:0006869 lipid transport; GO:0008289 lipid binding		norm_66202
195	TkLTPg8.6		malngggaataacilvllalagaaga TFSAPPPVDCSALLAGLADCLDFVSPGSKSSQPSKTCCGEVKTSVGSPAVVDCVCAAMFSKLTQLPINRTRVYALPDACGTPASLLNRCHAAAPAEAPAPSASSGGTTASPPKANAAARSPGGPATIILATVATSLLAFYYV	Non-AMP	26	142	14084.15	7.264	hypothetical protein F775_29027 [Aegilops tauschii]	EMT04889.1	Yes	Secretory pathway	Bifunctional inhibitor/plant lipid transfer protein/seed storage helical domain	-		cont_95875
196	TkLTPg8.7		malngggaataacilvllalagaaga TFSAPPPVDCSALLAGLADCLDFVSPSSKSSQPSKACCGEVKTSVGSPAVVDCVCAAMFSKLTQLPINRTRVYALPDACGTPASLLNRCHAAAPAEAPAPSASSGGTTASPPKANAAARSPGGPATIILATVATSLLAFYYV	Non-AMP	26	142	14084.15	7.264	hypothetical protein F775_29027 [Aegilops tauschii]	EMT04889.1	Yes	Secretory pathway	Bifunctional inhibitor/plant lipid transfer protein/seed storage helical domain	-		cult_cont_58692
197	TkLTPg8.8		marpahavvaavlavvlalasgaas QAPAAGPAAPAGDCGSALTGLTGCLPYISPGAAQGKPPKECCAGVKAALASPASVACLCDAFGKDYGIPMNLTRAKGLPAACGGNPAALSNCSLKLPGGAPNGAPTEAPTPTSGSTPATISPSPAKSAATRSPVTAATLLLAAVLAPLLSYYYL	AMP	25	154	14721.97	7.634	non-specific lipid transfer protein-like 1 [Aegilops tauschii subsp. tauschii]	XP_020155584.1	Yes	Secretory pathway	Plant lipid transfer protein/Par allergen; Bifunctional inhibitor/plant lipid transfer protein/seed storage helical domain	GO:0006869 lipid transport; GO:0008289 lipid binding		cult_68095
198	TkLTPg8.9		marpthavvallavvlalasgaas QAPAAGPAAPAGDCGSALTGLTGCLPYISPGAAQGKPPKECCAGVKAALASPASVACLCDAFGKDYGIPMNLTRAKGLPAACGGNPAALSNCSLKLPGGAPNGAPTEAPTPTSGSTPATISPSPAKSAATRSPVSAATLLLAAVLAPLLSYYYL	AMP	24	154	14707.94	7.634	non-specific lipid transfer protein-like 1 [Aegilops tauschii subsp. tauschii]	XP_020155584.1	Yes	Secretory pathway	Plant lipid transfer protein/Par allergen; Bifunctional inhibitor/plant lipid transfer protein/seed storage helical domain	GO:0006869 lipid transport; GO:0008289 lipid binding		cult_68097
199	TkLTPg8.10		marpthavvallavvlalasgaas QAPAAGPAAPAGDCGSALTGLTGCLPYISPGAAQGKPPKECCAGVKAALASPASVACLCDAFGKDYGIPMNLTRAKGLPAACGGNPAALSNCSLKLPGGAPNGAPTEAPTPTSGSTPATVSPSPAKSAATRSPVTAATLLLAAVLAPLLSYYYL	AMP	24	154	14707.94	7.634	non-specific lipid transfer protein-like 1 [Aegilops tauschii subsp. tauschii]	XP_020155584.1	Yes	Secretory pathway	Plant lipid transfer protein/Par allergen; Bifunctional inhibitor/plant lipid transfer protein/seed storage helical domain	GO:0006869 lipid transport; GO:0008289 lipid binding		norm_59771
200	TkLTPg9.1		malaaaprprpapavlvaavllslslsmtlata QHVAVPPSAPPKAAAAAPGPAAGLSAACLNSLVNMSDCLPYVQAGSKARAPDKPCCPELAGMVGSNPVCLCELLSGAADSLGIAVDYARALALPGVCRVATPPITTCAAMGYNVRLGPSPAPAPGSPSPMSPGGSPQYPAGPSPFASPPESPKPSHAARRIHAAGVLVALAASFAVGMALF	AMP	33	181	17698.52	7.516	predicted protein [Hordeum vulgare subsp. vulgare]	BAK08128.1	Yes	Mitochondrion	Bifunctional inhibitor/plant lipid transfer protein/seed storage helical domain	-		cult_49237
201	TkLTPg9.2		matlrrcsglllavvavalaaemaaa QGPAGAPAPAAGFSSECMTAVLNMSDCLPYVESGSKTRHPDKACCPELDGLLQSNPVCLCQLLAGGADSYGISVDYKRAMALPGVCRLNAPPLSACAAFGVPVGPSSAPLTGVPSPSATGPLMPENPPSATPSKSKSHAPGRLTGRGLVALAALPLAITAAAMF	Non-AMP	26	164	16299.84	7.029	non-specific lipid transfer protein GPI-anchored 2-like [Aegilops tauschii subsp. tauschii]	XP_020193129.1	Yes	Secretory pathway	Bifunctional inhibitor/plant lipid transfer protein/seed storage helical domain	-		norm_73664
202	TkLTPg9.3		matlrrcsglllavvavalaaemaaa QGPAGAPAPAAGFSSECMTAVLNMSDCLPYVESGSKTRHPDKACCPELDGLLQSNPVCLCQLLAGGADSYGISVDYKRAMALPGVCRLNAPPLSACAAFGVPVGPSSAPLTGVSPSATGPQMPENPPSATPSKSKSHAPGRLTGRGLVALAALPLAITAAAMF	Non-AMP	26	163	16217.70	7.029	non-specific lipid transfer protein GPI-anchored 2-like [Aegilops tauschii subsp. tauschii]	XP_020193129.1	Yes	Secretory pathway	Bifunctional inhibitor/plant lipid transfer protein/seed storage helical domain	-		norm_73666
203	TkLTPg10.1		marsglgvvavlvlvatatrcsa QTTTMTMPTCAPVPLSLSPCIGYLFGAGSAALPSCCSQLQAFFQSQGPCLCAMSKLAPSPFGLVLGQVQGMIPNVCNLPTDPCDDVFGASNSTDDSATPTAKATAPEAAPPAATPAEPATTPESAGATEAPPAAGDDSPAVATKTGQVAPQAAGPSTDSQGISKLPELLHAAGAPSSAAATVLISVVLAYVSAMFV	Non-AMP	23	196	19234.80	3.627	hypothetical protein TRIUR3_24511 [Triticum urartu]	EMS55739.1	Yes	Secretory pathway	Bifunctional inhibitor/plant lipid transfer protein/seed storage helical domain	-		cont_59013
204	TkLTPg10.2		marrvlgvvavlvlvatatrcsa QTTTMTMPTCAPVPLSLSPCIGYLFGAGSAALPSCCSQLQAFFQSQGPCLCAMSKLAPSPFGLVLGQVQGMIPNVCNLPTDPCDDVFGASNSTDDSATPTAKATAPEAAPPAATPAEPATTPESAGATEAPPAAGDDSPAVATKTGQVAPQAAGPSTDSQGISKLPELLHAAGAPSSAAATVLISVVLAYVSAMFV	Non-AMP	23	196	19234.80	3.627	hypothetical protein TRIUR3_24511 [Triticum urartu]	EMS55739.1	Yes	Mitochondrion	Bifunctional inhibitor/plant lipid transfer protein/seed storage helical domain	-		cult_cont_78350
205	TkLTPg10.3		marsglgvvavlvlaatatlcsa QMTMTMPTCAPVPLSLSPCIGYLFGAGSAALPSCCSQLQAFFQSQGPCLCAMSKLAPSPFGLVLGQVQGMIPNVCNLPTDPCDDVFGASNSTDDSATPTAKATAPEAAPPAATPAEPATTPESAGATEAPPAAGDDSPAVATKTGQVAPQAAGPSTDSQGISKLPELLHAAGAPSSAAATVLISVVLAYVSAMFV	Non-AMP	23	195	19163.78	3.627	uncharacterized protein LOC109768790 [Aegilops tauschii subsp. tauschii]	XP_020183109.1	Yes	Secretory pathway	Bifunctional inhibitor/plant lipid transfer protein/seed storage helical domain	-		norm_71353
206	TkLTPg10.4		marsglgvvavlvlaatatlcsa QMTMTMPTCAPVPLSLSPCIGYLFGAGSAALPSCCSQLQAFFQSQGPCLCAMSKLAPSPFGLVLGQVQGMIPNVCNLPTDPCDDVFGASNSTDDSTPQPTAKAASPEAAPPAATPAEPEPEHAATTSTTPESAGATEAPPAAGDDSPAVATKTGQVAPQGAGSSTDSQGISKLPELLHAAGAPSSAAATVLISVVLAYVSAMFV	Non-AMP	23	204	20132.71	3.683	uncharacterized protein LOC109768790 [Aegilops tauschii subsp. tauschii]	XP_020183109.1	Yes	Secretory pathway	Bifunctional inhibitor/plant lipid transfer protein/seed storage helical domain	-		cont_59017
207	TkLTPg10.5		marsglgvvavlvlaatatlcsa QMTMTMPTCAPVPLSLSPCIGYLFGAGSAALPSCCSQLQAFFQSQGPCLCAMSKLAPSPFGLVLGQVQGMIPNVCNLPTDPCDDVFGASNSTDDSTPQPTAKAASPEAAPPAATPAEPEPEHAATTSTTPESAGATEAPPAAGDDSPAVATKTGQVAPQGAGSSTDSQGISKLPELLHAAGAPSSAAATVLISVFLAYVSAMFV	Non-AMP	23	204	20180.76	3.683	uncharacterized protein LOC109768790 [Aegilops tauschii subsp. tauschii]	XP_020183109.1	Yes	Secretory pathway	Bifunctional inhibitor/plant lipid transfer protein/seed storage helical domain	-		cult_68641
208	TkLTPg11.1		mdlralalaatvflalaapapvlg QGVATSCTASLITSFTPCLSFLTNSTNGGGSSPTADCCRSLSAVVTTSTSCACLILTGNVPLGLPINRTLAVTLPKACNSMSVPLQCKDTSAQLPAPGPVAVSPAMPPLPPMTPEAPAPPSETTVTMPPASQTQGQTRPQVVPSSAWRNSAPASVMLFVIGAMLV	AMP	24	165	16624.27	7.243	non-specific lipid transfer protein GPI-anchored 2-like [Aegilops tauschii subsp. tauschii]	XP_020167028.1	Yes	Secretory pathway	Bifunctional inhibitor/plant lipid transfer protein/seed storage helical domain	-		combined_208229
209	TkLTPg11.2		mdlralalaatvflalaapapvlg QGVATSCTASLITSFTPCLSFLTNSTNGGGSSPTADCCRSLSAVVTTSTSCACLILTGNVPLGLPINRTLAVTLPKACNSMSVPLQCKDTSAQLPAPGPVAVSPAMPPLPPMTPEAPEPPSETTLTMPPTSQTQGQTRPQVVPSSAWRRDTASVSVMLLSIIGAMLV	Non-AMP	24	167	16982.66	6.951	non-specific lipid transfer protein GPI-anchored 2-like [Aegilops tauschii subsp. tauschii]	XP_020167028.1	Yes	Secretory pathway	Bifunctional inhibitor/plant lipid transfer protein/seed storage helical domain	-		cont_47254
210	TkLTPg11.3		mdlralglaatvllalatpapvlg QGVATSCTASLITSFTPCLSFLTNSTNGGGSSPTADCCRSLSAVVTTSTSCACLILTGNVPLGLPINRTLAVTLPKACNSMSVPLQCKDTSAQLPAPGPVAVSPAMPPLPPMTPEAPEPPSETTLTMPPTSQTQGQTRPQVVPSSAWRRDTASVSVMLLSIIGAMLV	Non-AMP	24	167	16982.66	6.951	non-specific lipid transfer protein GPI-anchored 2-like [Aegilops tauschii subsp. tauschii]	XP_020167028.1	Yes	Secretory pathway	Bifunctional inhibitor/plant lipid transfer protein/seed storage helical domain	-		cult_51311
211	TkLTPg11.4		mdlralafaatvllalatpapvlg QGVATSCTASLITSFTPCLSFLTNSTNGGGSSPTADCCRSLSAVVTTSTSCACLILTGNVPLGLPINRTLAVTLPKACNSMSVPLQCKDTSAQLPAPGPVAVSPAMPPLPPMTPEAPEPPSETTLTMPPTSQTQGQTRPQVVPSSAWRRDTASVSVMLLSIIGAMLV	Non-AMP	24	167	16982.66	6.951	non-specific lipid transfer protein GPI-anchored 2-like [Aegilops tauschii subsp. tauschii]	XP_020167028.1	Yes	Secretory pathway	Bifunctional inhibitor/plant lipid transfer protein/seed storage helical domain	-		cult_cont_116965
212	TkLTPg11.5		mtrdgamgaaaamvlvlavavavlpaavsg QAGVATSCTASLISTFTPCLNFVTGSTNGGGSPTLQCCRAVAGVVRTGADCACLILTGNVPFGLPINRTLAISLPRVCKSLSVPLVCRDTATQIPAPGPIAFAPALPPLPALPPESSVDETATPPAVEAPPVMQGQRPVVVPSSVWRGARAPSVLLlvVASILVLIT	AMP	30	167	16859.83	7.664	non-specific lipid-transfer protein-like protein At2g13820 [Aegilops tauschii subsp. tauschii]	XP_020183049.1	Yes	Secretory pathway	Bifunctional inhibitor/plant lipid transfer protein/seed storage helical domain	-		cult_cont_116963
213	TkLTPg11.6		mtrdgamgaaaamvlvlavavavlpaavsg QAGVATSCTASLISTFTPCLNFVTGSTNGGGSPTLQCCRAVAGVVRTGADCACLILTGNVPFGLPINRTLAISLPRVCKSLSVPLVCRDTATQIPAPGPIAFAPALPPLPALPPESSVDETATPPAVEAPPVMQGQRPVVVPSSAWRGARAPSVLLVASILVLIT	AMP	30	165	16619.48	7.664	non-specific lipid-transfer protein-like protein At2g13820 [Aegilops tauschii subsp. tauschii]	XP_020183049.1	Yes	Secretory pathway	Bifunctional inhibitor/plant lipid transfer protein/seed storage helical domain	-		cult_cont_116964
214	TkLTPg11.7		mndqamtrdgamgaaaamvlvlavavavlpaavsg QAGVATSCTASLISTFTPCLNFVTGSTNGGGSPTLQCCRAVAGVVRTGADCACLILTGNVPFGLPINRTLAISLPRVCKSLSVPLVCRDTATQIPAPGPIAFAPALPPLPALPPESSVDETATPPAVEAPPVMQGQRPVVVPSSAWRGARAPSVLLVASILVLIT	AMP	35	165	16619.48	7.664	non-specific lipid-transfer protein-like protein At2g13820 [Aegilops tauschii subsp. tauschii]	XP_020183049.1	Yes	Secretory pathway	Bifunctional inhibitor/plant lipid transfer protein/seed storage helical domain	-		cult_cont_116966
215	TkLTPg12.1		mwsgvgarllpqavaiaiavavaccmaaapssa QGTTTPADASGAVPSCASKLVTCAGYLNTTDTPPESCCDPLKEAATTQAACMCAILMNKAALQAFGVAPEQGVLLAKRCGVTTDASTCAKYTAGAGADAATAGSTAASSASTGTAASTVAKPTASGGTTHPLSLIATSSFVGFSFIWWMIMA	Non-AMP	33	152	14909.89	5.287	lipid transfer-like protein VAS [Aegilops tauschii subsp. tauschii]	XP_020157978.1	Yes	Secretory pathway	Bifunctional inhibitor/plant lipid transfer protein/seed storage helical domain	-		cont_47927
216	TkLTPg12.2		mwsgvgarllpqavaiaiavavaccmaaapssa QGTTTPADASGAVPSCASKLVTCAGYLNTTDTPPESCCDPLKEAATTQAACMCAILMNKAALQAFGVAPEQGVLLAKRCGVTTDASTCAKYTAGAGADAATAGSTAASSASTGTAASTVAKPTASGGTTHPLSLIATSSFVGFSFIWWTIMA	Non-AMP	33	152	14879.80	5.287	lipid transfer-like protein VAS [Aegilops tauschii subsp. tauschii]	XP_020157978.1	Yes	Secretory pathway	Bifunctional inhibitor/plant lipid transfer protein/seed storage helical domain	-		cult_67273
217	TkLTPg12.3		mrsgvgarllpqavaiaiavavaccmaaapssa QGTTTPADAGGAVPSCASKLVTCAGYLNTTDTPPESCCDPLKEAATTQAACMCAILMNKAALQAFGVAPEQGVLLAKRCGVTTDASTCAKYTAGAGADAATAGSTAASSASTGTAASTVAKPTASGGTTHPLSLIATSSFVGFSFIWWTIMA	Non-AMP	33	152	14849.78	5.287	predicted protein [Hordeum vulgare subsp. vulgare]	BAJ88594.1	Yes	Secretory pathway	Bifunctional inhibitor/plant lipid transfer protein/seed storage helical domain	-		cult_cont_45794
218	TkLTPg12.4		mwsgvgarllpqavaiaiavavaccmaaapssa QGTTTPADAGGAVPSCASKLVTCAGYLNTTDTPPESCCDPLKEAATTQAACMCAILMNKAALQAFGVAPEQGVLLAKRCGVTTDASTCAKYTAGAGADAATAGSTAASSASTGTAASTVAKPTASGGTTHPLSLIATSSFVGFSFIWWTIMA	Non-AMP	33	152	14849.78	5.287	lipid transfer-like protein VAS [Aegilops tauschii subsp. tauschii]	XP_020157978.1	Yes	Secretory pathway	Bifunctional inhibitor/plant lipid transfer protein/seed storage helical domain	-		norm_44789
219	TkLTPg12.5		mwsgvgarllpqavaiaiavavaccmaaapssa QGTTTPADASGAVPSCASKLVTCAGYLNTTDTPPESCCDPLKEAATTQAACMCAILMNKAALQAFGVAPEQGVLLAKRCGVTTDASTCAKYSAGADAGTAGSTAASSASTGTAASTVAKPTASGGTTHPLSLIATSSFVGFSFIWWMIMA	Non-AMP	33	150	14753.70	5.287	lipid transfer-like protein VAS [Aegilops tauschii subsp. tauschii]	XP_020157978.1	Yes	Secretory pathway	Bifunctional inhibitor/plant lipid transfer protein/seed storage helical domain	-		cult_67276
220	TkLTPg12.6		mwsgvgarllpqavaiaiavavaccmaaapssa QGTTTPADASGAVPSCASKLVTCAGYLNTTDTPPESCCDPLKEAATTQAACMCAILMNKAALQAFGVAPEQGVLLAKRCGVTTDASTCAKYSAGADAGTAGSTAASSASTGTAASTVAKPTASGGTTHPLSLIATSSFVGFSFIWWTIMA	Non-AMP	33	150	14723.62	5.287	lipid transfer-like protein VAS [Aegilops tauschii subsp. tauschii]	XP_020157978.1	Yes	Secretory pathway	Bifunctional inhibitor/plant lipid transfer protein/seed storage helical domain	-		norm_44790
221	TkLTPg13.1		matrvavllvvasvlaagaaa QSSGTPACASKLTGCAGYMNGTDAQKPPETCCGPLRDAVKNERACLCALYASPEIFKAFNINVTDALRLSKRCGVSEDVSSCPSASPTKSPPGSSPSSPSGGGKSAGHRTMSASFAGLMSLFLVLWSALA	AMP	21	130	13236.05	7.855	lipid transfer-like protein VAS [Aegilops tauschii subsp. tauschii]	XP_020194896.1	Yes	Secretory pathway	Bifunctional inhibitor/plant lipid transfer protein/seed storage helical domain	-		cont_53480
222	TkLTPg13.2		matrvavllvvasvlaagaaa QSTGTPACASKLTGCAGYMNGTDAQKPPETCCGPLRDAVKNERACLCALYASPEIFKAFNINVTDALRLSKRCGVSEDVSSCPSASPTKSPPGSSPSSPSGGGKSAGHRTMSASFAGLMSMFLVLWSALA	AMP	21	130	13268.11	7.855	lipid transfer-like protein VAS [Aegilops tauschii subsp. tauschii]	XP_020194896.1	Yes	Secretory pathway	Bifunctional inhibitor/plant lipid transfer protein/seed storage helical domain	-		cult_84001
223	TkLTPg13.3		matrvavllvvasvlaagaaa QSTGTPACASKLTGCAGYMNGTDAQKPPETCCGPLRDAVKNERACLCALYASPEIFKAFNINVTDALRLSKRCGVSEDVSSCPSTSLTKSPPGSSSSPSGGAPSGGKSAGHRTMSASFAGLMSLFLVLWSALA	AMP	21	133	13511.35	7.855	lipid transfer-like protein VAS [Aegilops tauschii subsp. tauschii]	XP_020194896.1	Yes	Secretory pathway	Bifunctional inhibitor/plant lipid transfer protein/seed storage helical domain	-		norm_62216
224	TkLTPg13.4		mamrapaavlllavasvlaagaaa QSTGTPACASKLTGCAGYMNGTDAQKPPETCCGPLRDAVKNEKPCLCALYASPEIFKAFNINVTDALRLSKRCGVSEDVSSCPSASPTKSPPGSSPSSPSGGGKSAGHRTMSAGFAGLMSLFLVLWSALA	AMP	24	130	13218.07	7.853	lipid transfer-like protein VAS [Aegilops tauschii subsp. tauschii]	XP_020194896.1	Yes	Secretory pathway	Bifunctional inhibitor/plant lipid transfer protein/seed storage helical domain	-		cult_cont_90156
225	TkLTPg13.5		mamrapaavlllavasvlaagaaa QSTGTPACASKLTGCAGYMNGTDAQKPPETCCGPLRDAVKNEKPCLCALYASPEIFKAFNINVTDALRLSKRCGVSEDVSSCPSTSLTKSPPGSSSSPSGGAPSGGKSAGHRTMSASFAGLMSLFLVLWSALA	AMP	24	133	13509.38	7.853	lipid transfer-like protein VAS [Aegilops tauschii subsp. tauschii]	XP_020194896.1	Yes	Secretory pathway	Bifunctional inhibitor/plant lipid transfer protein/seed storage helical domain	-		norm_62218
226	TkLTPg13.6		mamravavllllavasvlaagaaa QSSGTPACASKLTGCAGYMNGTDAQKPPETCCGPLRDAVKNEKPCLCALYASPEIFKAFNINVTDALRLSKRCGVSEDVSSCPSTSLTKSPPGSSSSPSGGAPSGGKSAGHRTMSASFAGLMSLFLVLWSALA	AMP	24	133	13495.35	7.853	lipid transfer-like protein VAS [Aegilops tauschii subsp. tauschii]	XP_020194896.1	Yes	Secretory pathway	Bifunctional inhibitor/plant lipid transfer protein/seed storage helical domain	-		cont_53489
227	TkLTPg13.7		mamravavllllavasvlaagaaa QSTGTPACASKLTGCAGYMNGTDAQKPPETCCGPLRDAVKNEKPCLCALYASPEIFKAFNINVTDALRLSKRCGVSEDVSSCPSTSLTKSPPGSSSSPSGGAPSGGKSAGHRTMSASFAGLMSLFLVLWSALA	AMP	24	133	13509.38	7.853	lipid transfer-like protein VAS [Aegilops tauschii subsp. tauschii]	XP_020194896.1	Yes	Secretory pathway	Bifunctional inhibitor/plant lipid transfer protein/seed storage helical domain	-		cult_83995
228	TkLTPg13.8		mamravavllllavasvlaagaaa QSTGTPACASKLTGCAGYMNGTDAQKPPETCCGPLRDAVKNEKPCLCALYASPEIFKAFNINVTDALRLSKRCGVSEDVSSCPSTSLTKSPPGSSSSPSGGAPSGGKSAGHRTMSASFAGLMSMFLVLWSALA	AMP	24	133	13527.41	7.853	lipid transfer-like protein VAS [Aegilops tauschii subsp. tauschii]	XP_020194896.1	Yes	Secretory pathway	Bifunctional inhibitor/plant lipid transfer protein/seed storage helical domain	-		cult_cont_90153
229	TkLTPg13.9		mamravavllllavasvlaagaaa QSTGTPACASKLTGCAGYMNGTDAQKPPETCCGPLRDAVKNEKPCLCALYASPEIFKAFNINVTDALRLSKRCGVSEDVSSCPSASPTKSPPGSSPSSPSGGGKSAGHRTMSASFAGLMSMFLVLWSALA	AMP	24	130	13266.13	7.853	lipid transfer-like protein VAS [Aegilops tauschii subsp. tauschii]	XP_020194896.1	Yes	Secretory pathway	Bifunctional inhibitor/plant lipid transfer protein/seed storage helical domain	-		cult_84006
230	TkLTPg13.10		mamravavllllavasvlaagaaa QSTGTPACASKLTGCAGYMNGTDAQKPPETCCGPLRDAVKNEKPCLCALYASPEIFKAFNINVTDALRLSKRCGVSEDVSSCPSASPTKSPPGSSPSSPSGGGKSAGHRTMSAGFAGLMSLFLVLWSALA	AMP	24	130	13218.07	7.853	lipid transfer-like protein VAS [Aegilops tauschii subsp. tauschii]	XP_020194896.1	Yes	Secretory pathway	Bifunctional inhibitor/plant lipid transfer protein/seed storage helical domain	-		cult_8400
231	TkLTPg13.11		mamravavllllavasvlaagaaa QSTGTPACASKLTGCAGYMNGTDAQKPPETCCGPLRDAVKNEKPCLCALYASPEIFKAFNINVTDALRLSKRCGVSEDVSSCPSASPTKSPPGSSPSSPSGGGKSAGHRTMSASFAGLMSLFLVLWSALA	AMP	24	130	13248.10	7.853	lipid transfer-like protein VAS [Aegilops tauschii subsp. tauschii]	XP_020194896.1	Yes	Secretory pathway	Bifunctional inhibitor/plant lipid transfer protein/seed storage helical domain	-		norm_62217
232	TkLTPx1.1		marwcqlaavllavsmaastsva QDALQTKCQEDLQKLSDCMDYATGHEDTPSAKCCEDTADTQKSRPECLCSIIQQVHSGSHGVQQLGLRFERLLAQPAACKLPNANVSLCISEYLAQLVTR	Non-AMP	23	100	10996.41	4.928	hypothetical protein F775_32194 [Aegilops tauschii]	EMT23392.1	-	Secretory pathway	Bifunctional inhibitor/plant lipid transfer protein/seed storage helical domain superfamily	-		cult_94829
233	TkLTPx1.2		marwcqlaavllavsmaastsva QDALQTKCQEDLQKLSDCMDYATGHEDTPSAKCCEDTADTQKSRPECLCSIIQQVHSGSHGVQQLGLRFERLLAQPAACKLPNANVSLCISEYLAQLVTRHLAPIDPSVFD	Non-AMP	23	111	12188.75	4.7	hypothetical protein F775_32194 [Aegilops tauschii]	EMT23392.1	-	Secretory pathway	Bifunctional inhibitor/plant lipid transfer protein/seed storage helical domain superfamily	-		cult_94834
234	TkLTPx1.3		marwcqlaavllavsmaastsva QDALQTKCQEDLQKLSDCMDYATGHEDTPSAKCCEDTADTQKSRPECLCSIIQQVHSGSHGVQQLGLRFDRLLAQPAACKLPNANVSLCISEYLAQLVTR	Non-AMP	23	100	10982.38	4.904	hypothetical protein F775_32194 [Aegilops tauschii]	EMT23392.1	-	Secretory pathway	Bifunctional inhibitor/plant lipid transfer protein/seed storage helical domain superfamily	-		norm_107898
235	TkLTPx2.1		mgatklvlsvallvllsiglssa IRVVNHAATADGQGSGGGGGGGTSGWYGKCPTDALKLHVCANVLDLIKAKVGVPPLNDRCCPLLNGLVDLDAAICLCTAIKADVLGIHINLPIHLSLILNFCGKGVPTGFMCPN	AMP	23	114	11602.63	7.095	predicted protein [Hordeum vulgare subsp. vulgare]	BAJ97873.1	-	Secretory pathway	Bifunctional inhibitor/plant lipid transfer protein/seed storage helical domain superfamily; Hydrophobic seed protein domain	-		cult_cont_91508
236	TkLTPx3.1		matvksshlgaaapmalvlvavlalvmvaea SSCDGSRKGELCSKMVSDAVTNPILIRECCRVLSRGPVGCLCEIREQFAELKPVKFFDKFCSGIKYSCDTSGVHPSG	Non-AMP	31	77	8377.70	7.433	hypothetical protein TRIUR3_04789 [Triticum urartu]	EMS54864.1	-	Secretory pathway	-	-		cont_4363
237	TkLTPx4.1		mariaplvlvallsvlvapssa CPSCPTPTTPPPPPPPKVKPPPPPSSVPCPPPPYSPEPTPPTPVTPAPPTPSSPTGKCPVDVLKLVACVDALNGLVHAVVGANASETCCPLLSGVADLDAALCLCTTIKAKALNVKLVLPVAISVLVNQCGKHVPSSFQCPS	AMP	22	142	14270.86	7.109	36.4 kDa proline-rich protein-like [Aegilops tauschii subsp. tauschii]	XP_020194774.1	-	Secretory pathway	Bifunctional inhibitor/plant lipid transfer protein/seed storage helical domain superfamily; Hydrophobic seed protein domain	-		cont_49251
238	TkLTPx4.2		mariaplvlaallsvlvapssa CPSCPTPTTPPPPPPPKVKPPPPPSSVPCPPPPYSPAPTPPTPATPSPPAPSSPTGKCPVDVLKLVACVDALNGLVHAVVGANASETCCPLLSGVADLDAALCLCTTIKAKVLNVKLVLPVAISVLVNQCGKHVPSSFQCPS	AMP	22	142	14198.80	7.314	36.4 kDa proline-rich protein-like [Aegilops tauschii subsp. tauschii]	XP_020194774.1	-	Secretory pathway	Bifunctional inhibitor/plant lipid transfer protein/seed storage helical domain superfamily; Hydrophobic seed protein domain	-		norm_70288
239	TkLTPx5.1		masrtfsaacllallvantflagda CGSCKHHTPPPVSPSPPPPAPSTTPCPPPPSGGGSSTSCPTDTLKLGACANVLGLVSAGVGTAPSGGGDKCCSLLGGLADLEAAVCLCTALKANVLGIVLNIPVKLSLLLNYCGKTAPKGFQCA	AMP	25	124	11992.01	7.305	putative lipid-binding protein AIR1B [Aegilops tauschii subsp. tauschii]	XP_020169295.1	-	Secretory pathway	Bifunctional inhibitor/plant lipid transfer protein/seed storage helical domain superfamily; Hydrophobic seed protein domain	-		cont_54496
240	TkLTPx5.2		masrtfsaacllallvantflagda CGSCKHHTPPPVSPSPPPPAPSTTPCPPPPSGGGSSTSCPTDTLKLGACANVLGLVSAGVGTAPSGGGDKCCSLLGGLADLEAAVCLCTALKANVLGIVLNIPIKLSLLLNYCGKTAPKGFQCA	AMP	25	124	12006.04	7.305	putative lipid-binding protein AIR1B [Aegilops tauschii subsp. tauschii]	XP_020169295.1	-	Secretory pathway	Bifunctional inhibitor/plant lipid transfer protein/seed storage helical domain superfamily; Hydrophobic seed protein domain	-		cult_62297
241	TkLTPx5.3		masrtfsaacllallvantflagda CGSCKHKTPPPASPSPPPPSPSTTPCPPPSSGGGTSCPTDTLKLGACANVLGLVNVGVGKPPSGGGDKCCSLLGGLADLEAAVCLCTALKANVLGIVLNIPVKLSLLLNYCGKTAPKGFQCA	AMP	25	122	11894.98	7.626	putative lipid-binding protein AIR1B [Aegilops tauschii subsp. tauschii]	XP_020169295.1	-	Secretory pathway	Bifunctional inhibitor/plant lipid transfer protein/seed storage helical domain superfamily; Hydrophobic seed protein domain	-		cont_54497
242	TkLTPx5.4		masrtfsaacllallvantflagda CGSCKHQTPPPASPSPPPPSPSTTPCPPPSSGGGGGTSCPTDTLKLGACANVLGLVNVGVGKPPSGGGDKCCSLLGGLADLEAAVCLCTALKANVLGIVLNIPIKLSLLLNYCGKTAPKGFQCA	AMP	25	124	12023.07	7.468	putative lipid-binding protein AIR1B [Aegilops tauschii subsp. tauschii]	XP_020169295.1	-	Secretory pathway	Bifunctional inhibitor/plant lipid transfer protein/seed storage helical domain superfamily; Hydrophobic seed protein domain	-		cult_62298
243	TkLTPx5.5		masrtfsaacllallvantflagda CGSCKHQTPPPASPSPPPPSPSTTPCPPPSSGGGGGTSCPTDTLKLGACANVLGLVNVGVGKPPSGGGDKCCSLLGGLADLEAAVCLCTALKANVLGIVLNIPVKLSLLLNYCGKTAPKGFQCA	AMP	25	124	12009.04	7.468	putative lipid-binding protein AIR1B [Aegilops tauschii subsp. tauschii]	XP_020169295.1	-	Secretory pathway	Bifunctional inhibitor/plant lipid transfer protein/seed storage helical domain superfamily; Hydrophobic seed protein domain	-		norm_75540
	*According to [6,12].

## Sheet: Nucleotide sequences
#	Name	Nucleotide sequence
1	TkLTP1.1	ATGGCGCCTATCACTCGTAGGGCCAATGCCATCCTCGTCGTGGGGATGCTCCTCGCGGCTGCCATGGCAGCGGTGGCGACCGACGTGGCGGAGCTTGAGGCGGCGGCCGAGGTGTCGTGCGGGGACGCGGTGAGCGCGCTGATCCCGTGCGGGTCGTTCCTGGTGGGCGCCGTCGCCGGGGCGCCGAGCGAGAGCTGCTGCCGCGGCGCGCAGGGGCTGCGGAGGATGGCGGGCACGCCGGGCGCACGGCGCGCGCTCTGCAGGTGCCTGGAGCAGTCCGGCCCGTCCTTCGGCGTGCTCCCGGACCGCGCCCGGCAGCTACCCGCGCTCTGCAAGCTCGGCATCTCCATCCCCGTGAGCCCCCACACCGACTGCGACAAGATACAGTGA
2	TkLTP1.2	ATGGCAGCTCGCCGTGCCCACGCCGCCGCGACCTTGGCCCTGCTGGTGGCGGCGCTTGTGCTGTCTGCGGCACCGGCGCCGGCCGAGGGTGCGGTTGCGAACTGCGGCCAGGTGGTGAGCTACCTGGCCCCGTGCATCAGTTACGCCATGGGCAGGGTGAGTGTGCCTGGCGGCGGCTGCTGCAGCGGCGTGCGTGGCCTTAACGCGGCCGCTGCCACCCCCGCCGACCGCAAGACCACCTGCACCTGCCTCAAGCAGCAGGCGAGCGGCATGGGCGGCATCAAGCCCAACCTCGTCGCCGGCATCCCCGGCAAGTGCGGCGTCAACATCCCCTACGCCATCAGCCAAGGAACCGATTGCTCCAAGTAA
3	TkLTP1.3	ATGGCAGCTCGCCGTGCCCACGCCGCCGCGACCTTGGCCCTGCTGGTGGCGGCGCTTGTGCTGTCTGCGGCACCGGCGCCGGCGGAGGGTGCGGTTGCGAACTGCGGCCAGGTGGTGAGCTACCTGGCCCCGTGCATCAGTTACGCCATGGGCAGGGTGAGTGTGCCTGGCGGCGGCTGCTGCAGCGGCGTGCGTGGCCTTAACGCGGCGGCTGCCACCCCCGCCGACCGCAAGACCACCTGCACCTGCCTCAAGCAGCAGGCGAGCGGCATGGGCGGCATCAAGCCCAACCTCGTCGCCGGCATCCCCGGCAAGTGCGGCGTCAACATCCCCTACGCCATCAGCCAAGGAACCGATTGCTCCAAGGTGCGTTAA
4	TkLTP1.4	ATGGCAGCTCGCCGTGCCCACGCCGCGGCGGCCTTGGCCCTGCTGGTGGCGGCGCTTGTGCTGTCTGCGGCACCGGCGCCGGCCGAGGGTGCGGTTGCGAACTGCGGCCAGGTGGTGAGCTACCTGGCCCCGTGCATCAGTTACGCCATGGGCAGGGTGAGTGTGCCTGGCGGCGGCTGCTGCAGCGGCGTGCGTGGCCTTAACGCGGCCGCTGCCACCCCCGCCGACCGCAAGACCACCTGCACCTGCCTCAAGCAGCAGGCGAGCGGCATGGGCGGCATCAAGCCCAACCTCGTCGCCGGCATCCCCGGCAAGTGCGGCGTCAACATCCCCTACGCCATCAGCCAAGGAACCGATTGCTCCAAGTAA
5	TkLTP1.5	ATGGCAGCTCGCCGTGCCCACGCCGCGGCGGCCTTGGCCCTGCTGGTGGCGGCGCTTGTGCTGTCTGCGGCACCGGCGCCGGCCGAGGGTGCGGTTGCGAACTGCGGCCAGGTGGTGAGCTACCTGGCCCCGTGCATCAGTTACGCCATGGGCAGGGTGAGTGTGCCTGGCGGCGGCTGCTGCAGCGGCGTGCGTGGCCTTAACGCGGCCGCTGCCACCCCCGCCGACCGCAAGACCACCTGCACCTGCCTCAAGCAGCAGGCGAGCGGCATGGGCGGCATCAAGCCCAACCTCGTCGCCGGCATCCCCGGCAAGTGCGGCGTCAACATCCCCTACGCCATCAGCCAAGGAACCGATTGCTCCAAGGTGCGTTAA
6	TkLTP1.6	ATGGCAGCTCGCCGTGCCCACGCCGCCGCGACCTTGGCCCTGCTGGTGGCGGCGCTTGTGCTGTCTGCGGCACCGGCGCCGGCGGAGGGTGCGGTTGAGAACTGCGGCCAGGTGGTGAGCTACCTGGCCCCGTGCATCAGTTATGCCATGGGCAGGGTGAGTGCGCCTGGCGGTGGCTGCTGCAGCGGCGTGCGTGGCCTTAACGCGGCCGCTGCCACCCCCGCCGACCGCAAGACCACCTGCACCTGCCTCAAGCAGCAGGCGAGCGGCATGGGCGGCATCAAGCCCAACCTCGTCGCCGGCATCCCCGGCAAGTGCGGCGTCAACATCCCCTACGCCATCAGCCAAGGAACCGATTGCTCCAAGGTGCGTTAA
7	TkLTP1.7	ATGGCAGCTCGCCGTGCCCACGCCGCCGCGACCTTGGCCCTGCTGGTGGCGGCGCTTGTGCTGTCTGCGGCACCGGCGCCGGCGGAGGGTGCGGTTGAGAACTGCGGCCAGGTGGTGAGCTACCTGGCCCCGTGCATCAGTTATGCCATGGGCAGGGTGAGTGCGCCTGGCGGTGGCTGCTGCAGCGGCGTGCGTGGCCTTAACGCGGCGGCTGCCACCCCCGCCGACCGCAAAGCCACCTGCACCTGCCTCAAGCAGCAGGCGAGCGGCATGGGCGGCATCAAGCCCGACCTCGTCGCCGGCATCCCCAGCAAGTGCGGCGTCAACATCCCCTACGCCATCAGCCCTAGAACCGATTGCTCCAAGGTGCGTTAA
8	TkLTP1.8	ATGGCAGCTCGCCGTGCCCACGCCGCCGCGACCTTGGCCCTGCTGGTGGCGGCGCTTGTGCTGTCTGCGGCACCGGCGCCGGCGGAGGGTGCGGTTGCGAACTGCGGCCAGGTGGTGAGCTACCTGGCCCCGTGCATCAGTTATGCCATGGGCAGGGTGAGTGCGCCTGGCGGTGGCTGCTGCAGCGGCGTGCGTGGCCTTAACGCGGCGGCTGCCACCCCCGCCGACCGCAAAGCCACCTGCACCTGCCTCAAGCAGCAGGCGAGCGGCATGGGCGGCATCAAGCCCGACCTCGTCGCCGGCATCCCCAGCAAGTGCGGCGTCAACATCCCCTACGCCATCAGCCCTAGAACCGATTGCTCCAAGGTGCGTTAA
9	TkLTP1.9	ATGGCCCGTGCTGCAGTTGCTCAGGTCCTGCTGGTTGTCATGGTGGCGTCCATGCTCCTCGTAGCCTCCGACGCGGCGATATCCTGCGGTCAGGTTACCTCTGCCTTGAAGCCCTGCCTCTCCTATGCACGCGGCAACGACGCCAACCCGCCTGCAACCTGCTGCAGCGGCGTCAGGAGTCTGGCCGGCGCAGCCCGGAGCACCGCTGACAAGCAAGCGGCGTGCAAGTGTATCAAGAGCGCTGCTGCTGGGCTCAACGCTGGCAAGGCCGCTGGCATCCCCTCCAAGTGCGGCGTCAGCGTCCCATATGCAATCAGCGCTAACGTCGACTGCTCTAAGATTCGCTGA
10	TkLTP1.10	ATGGCCCGTGCTGTAGTTGCTCAGGTCCTGCTGGTCGTCATGGTGGCGTCCATGCTCCTCGTAGCCTCCGACGCGGCGATATCCTGCGGTCAGGTTACCTCTGCCTTGAAGCCCTGCCTCTCCTATGCACGCGGCAACGACGCCAACCCGCCTGCAACCTGCTGCAGCGGCGTCAGGAGTCTGGCCGGCGCAGCCCGGAGCACCGCTGACAAGCAAGCGGCGTGCAAGTGTATCAAGAGCGCTGCTGCTGGGCTCAACGCTGGCAAGGCCGCTGGCATCCCCTCCAAGTGCGGCGTCAGCGTCCCATATGCAATCAGCGCTAACGTCGACTGCTCTAAGATTCGCTGA
11	TkLTP1.11	ATGGCCCGTGCTGTAGTTGCTCAGGTCCTGCTGGTCGTCATGGTGGCGTCCATGCTCCTCGTAGCCTCCGACGCGGCGATATCCTGCGGTCAGGTGACCTCTGCCTTGAGGCCCTGCCTCTCCTATGCACGCGGCAACGACGCCAACCCGCCTGCAACCTGCTGCAGCGGCGTCAGGAGTCTGGCCGGCGCAGCCCGGAGCACCGCTGACAAGCAAGCAGCGTGCAAGTGCATCAAGAGCGCTGCTGGTGGGCTCAATGCTGGCAAGGCCGCCGGCATCCCTTCAAAGTGCGGCGTCAGCGTCCCCTACGCCATCAGCTCATCTGTGGACTGTTCTAAGATTCGTTGA
12	TkLTP1.12	ATGGCCCGTGCTGTAGTTGCTCAGGTCCTGCTGGTCGTCATGGTGGCGTCCATGCTCCTCGTAGCCTCCGACGCGGCGATATCCTGCGGTCAGGTGACCTCTGCCTTGAGGCCCTGCCTCTCCTATGCACGCGGCAACGACGCCAACCCGCCTGCAACCTGCTGCAGCGGCGTCAGGAGTCTGGCCGGCGCAGCCCGGAGCACCGCTGACAAGCAAGCGGCGTGCAAGTGCATCAAGAGCGCTGCCGGTGGGCTCAACGCTGGCAAGGCCGCCGACATCCCCTCCAAATGCAGCGTCAGCATCCCATACGCCATCAGCCCTTCCCTCGACTGCTCTACTATTCGCTAA
13	TkLTP1.13	ATGGCTCGCGGTGCAGCTACTCAGCTCGTGCTGGTCGCCATGGTGGCCGCTATGCTCCTCGTAGCCACGGACGCGGCCATCTCCTGCGGTCAGGTGAGCTCTGCCTTGAGCCCCTGCATCTCCTATGCCCGCGGCAATGGCGCCAACCCGACTGCTGCCTGCTGCAGCGGTGTGAGGAGTCTGGCCGGGGCAGCCCGGAGCACCGCTGGCAAGCAAGCGGCGTGCAAGTGCATCAAGAGCGCTGCTGGTGGGCTCAATGCTGGCAAGGCCGCCGGCATCCCTTCAAAGTGCGGCGTCAGCGTCCCCTACGCCATCAGCTCATCTGTGGACTGTTCTAAGATTCGTTGA
14	TkLTP1.14	ATGGCCCGCAGTGCAGCTACTCAGGTCGTGCTGGTCGCCATGGTGGCCGCTATGCTCCTCGTAGCCACGGACGCGGCCATCTCCTGCGGTCAGGTGACTTCTGCCTTGAGGCCCTGCATCTCCTATGCCCGCGGCAATGGCGCCAACCCGCCTGCGGACTGCTGCAGCGGCGTCAGGAGTCTGGCCGGCGCAGCTCGGAGCACCGCTGACAAGCAAGCGGCGTGCAAGTGCATTAAGAGTGCTGCTGGTGGGCTCAACGCTGGAAAGGCCGCTGGCATCCCCTCCAAGTGCGGCGTCAGCGTCCCATATGCAATCAGCGCTAACGTCGACTGCTCTAAGATTCGCTGA
15	TkLTP1.15	ATGGCTCGCGCTGCAGCTACTCAGCTCGTGCTGGTCGCCATGGTGGCCACTATGCTCCTCGTAGCCACCGACGCGGCCATCTCCTGCGGTCAGGTGACTTCTGCCTTGAGGCCCTGCATCTCCTATGCCCGCGGCAATGGCGCCAACCCGCCTGCGGACTGCTGCAGCGGCGTCAGGAGTCTGGCCGGCGCAACTCGGAGCACCGCTGACAAGCAAGCGGCGTGCAAGTGCATTAAGAGTGCTGCTGGTGGGCTCAACGCTGGAAAGGCCGCTGGCATCCCCTCCAAGTGCGGCGTCAGCGTCCCCTACGCCATCAGCTCATCTGTGGACTGTTCTAAGATTCGTTGA
16	TkLTP1.16	ATGGCTCGCGCTGCAGCTACTCAGCTCGTGCTGGTCGCCATGGTGGCCACTATGCTCCTCGTAGCCACCGACGCGGCCATCTCCTGCGGTCAGGTGACCTCCGCCTTGAGCCCCTGCATCTCCTATGCCCGCGGCAATGGCGCCAACCCGACTGCTGCCTGCTGCAGCGGTGTGAGGAGTCTGGCCGGGGCAGCCCGGAGCACCGCTGACAAGCAAGCGGCGTGCAAGTGCATTAAGAGTGCTGCTGGTGGGCTCAACGCTGGAAAGGCCGCTGGCATCCCCTCCAAATGCGGCGTCAGCGTCCCATATGCAATCAGCGCTAACGTCGACTGCTCTAAGATTCGCTGA
17	TkLTP1.17	ATGGCCCGTGCTGCAGCTGCTCAACTCGTGTTGTTCACCCTCGTGGCAGCAATGGTCCTCACAGCCACAGACGCTGCAATCTCCTGTGGCCAGGTGAGCTCTGCCTTGAGCCCCTGCATCTCCTATGCACGCGGCAGCGGCTCCAGCCCACCTGCGGCCTGCTGCAGTGGTGTCAGGAGTCTGGCCGGCGCAGCGCGGAGCACCGCTGACAAGCAAGCGGCGTGCAAGTGCATTAAGAGTGCTGCTGGTGGGCTCAACGCTGGAAAGGCCGCTGGCATCCCCTCCAAGTGCGGCGTCAGCATCCCCTACGCCATTAGCTCATCCGTGGACTGCTCTAAGATTCGCTGA
18	TkLTP1.18	ATGGCCCGTGCTGCAGCTGCTCAACTCGTGTTGTTCACCCTCGTGGCAGCAATGGTCCTCACAGCCACAGACGCTGCAATCTCCTGTGGCCAGGTGAGCTCTGCCTTGAGCCCCTGCATCTCCTATGCCCGCGGCAACGGCGCCAACCCGTCTGCGGCCTGCTGCAGCGGCGTCAGGAGACTTGCCGGCGCAGTGCGGAGCACTGCCGACAAGAAAATGACGTGCAACTGCATCAAGAGCGTTGCTGGTGGGCTCAACGCTGGCAAGGCGGCCGACATCCCCTCCAAGTGCAGCGTCAGCATCCCATACGCCATCAGCCCTTCCCTCGACTGCTCTACTATTCGCTAA
19	TkLTP1.19	ATGGCTCGCACTGCAGCTACTAAGCTCGTGCTGGTCGCCCTGGTGGCGGCAATGATCCTCGCAGCCTCCGACGCGGCCATCACCTGCGGCCAGGTGAGCTCTGCCTTGGCCCCCTGCGTCGCCTATGCGAAGGGCAGCGGGACCAGCCCGACTGGGGCCTGCTGCAGCGGCGTCAGGAAATTGGCCGGCTTAGCGCGGAGCACCGCCGACAAGCAAGCTACATGCAGGTGCCTCAAGAGTGTTGCCGGAGGGCTCAACCCCAACAAGGCCGCAGGCATTCCCTCCAAGTGCGGCGTCAGCGTCCCCTACACGATCAGCGCATCCGTGGACTGCTCTAAGATCCACTGA
20	TkLTP1.20	ATGGCTCGCACTGCAGCAACAAAGCTCGTGCTGGTCGCCCTGGTGGCGGCAATGCTCCTGGTAGCCTCCGACGCGGCGATCTCCTGCGGTCAGGTGAACTCTGCCCTGGCCTCCTGCGTCTCCTACGCAAAAGGCAGCGGGGCCAGCCCGCCTGGGGCCTGCTGTTCCGGAGTTAGGAGATTGGCCGGCTTAGCGCGGAGCACCGCCGACAAGCAAGCGGCATGTAGGTGCATCAAGAGTGCTGCCGGTGGGCTCAACCCCGGAAAGGCTGCAAGTATCCCCTCCAAGTGCGGCGTCAGCGTCCCCTACGCCATCAGCTCATCTGTGGACTGTTCTAAGATTCGTTGA
21	TkLTP1.21	ATGGCTCGCACTGCAGCTACTAAGCTCGTGCTGGTCGCCCTGGTGGCGGCAATGCTCCTGGTAGCCTCCGACGCGGCGATCTCCTGCGGTCAGGTGAACTCTGCCCTGGCCTCCTGCGTCTCCTACGCAAAAGGCAGCGGGGCCAGCCCGCCTGGGGCCTGCTGTTCCGGAGTTAGGAGATTGGCCGGCTTAGCGCGGAGCACCGCCGACAAGCAAGCGGCATGTAGGTGCATCAAGAGTGCTGCCGGTGGGCTCAACCCCGGAAAGGCTGCAAGTATCCCCTCCAAGTGCGGCGTCAGCATCCCCTACTCCATCAGCGCATCCGTGGACTGCTCTAAGATCCACTGA
22	TkLTP1.22	ATGGCTCGCACTGCAGCTACTAAGCTCGTGCTGGTCGCCCTGGTGGCGGCGCTCCTCCTTGTAGCCTCCGACGCGGCAATCTCCTGCGGCCAGGTGAACTCCGCCCTTGGCCCCTGCCTTTCCTATGCACGCGGCAACGGCGCCAGCCCGTCTGCGGCCTGCTGCAGCGGCGTCAGGAGATTGGCCGGGCAAGTGCAGACCGCCGCTGACAAGAAAGCGGCGTGCCTGTGCATCAAGAGTGCTGCCGGTGGGGTCAAAGAAGGCAAGGCCGCAGAGATCCCCTCCAAGTGCCGCGTCAGCGTCCCCTACAAGATCAGCTCAACTGTGGACTGCAATAAGATCTAG
23	TkLTP1.23	ATGGCTCGCACTACAGCTACTAAGCTCGTGCTGGCCGCCCTGGTGGCGGCACTCCTCCTTGTAGCCTCCGACGCGGCAATCTCCTGCGGCCAGGTGAACTCCGCCCTTGGACCCTGCCTTTCCTATGCACGCGGCAACGGCGCCAGCCCGTCTGCGGCCTGCTGCAGCGGCGTCAGGAGATTGGCCGGCCAAGTGCAGACTGCCGCTGACAAGAAAGCGGCGTGCCTGTGCATCAAGAGTGCTGCCGGTGGGGTCAAAGAAGGCAAGGCCGCAGAGATCCCCTCCAAGTGCCGCGTCAGCGTCCCCTACAAGATCAGCTCAACTGTGAACTGCAATAAGATCTAG
24	TkLTP1.24	ATGGCTCGCACTACAGCTACTAAGCTCGTGCTGGCCGCCCTGGTGGCGGCACTCCTCCTTGTAGCCTCCGACGCGGCAATCTCCTGCGGCCAGGTGAACTCCGCCCTTGGCCCGTGCCTTTCCTATGCACGCGGCAACGGCGCCAGCCCGTCTGCGGCCTGCTGCAGCGGCGTCAGGAGATTGGCCGGGCAAGTGCAGACCGCCGCTGACAAGAAAGCGGCGTGCCTGTGCATCAAGAGTGCTGCCGGTGGGGTCAAAGAAGGCAAGGCCGCAGAGATCCCCTCCAAGTGCCGCGTCAGCGTCCCCTACAAGATCAGCTCAACTGTGGACTGCAATAAGATCTAG
25	TkLTP1.25	ATGCTAATCAAGCTCTCAGCTCCTTCCCAGCTCCACGGTTTCCAGCAAGCAAACCGAAGCACTAGATCCTCGATGGCTCGCGTGGCACTGGTCGCCGTGTTCGCCGTGCTCGCGGCACTGGCGGTGGCGGAGATGGCGTCCGGGGCGGTGACCTGCGGCGACGTGACGTCCGCCGTCGCGCCGTGCATGTCCTACGCGAGGGGGCAAGCGTCGGCACCCTCGGGGGCGTGCTGCAGCGGGGTGAGGACCCTGAACGCCAAGGCGTCCACCCCGGCCGACCGGAAGGCGGCGTGCAACTGCCTCAAGAACCTGGCGGGGTCGTTCAAGGGCATCAGCATGGGCAACGCCGCCACCATCCCCGGCAAGTGCGGGGTCTCCGTCTCTTTCCCAATCAACACC…
26	TkLTP1.26	ATGGCTCGCGTAGCACTGGTCGCCGTGTTCGCCGTGCTCGCCGCACTGGCGGTGGCGGAGATGGCGTCCGGGGCGGTGACCTGCGGCGACGTGACGTCCGCCGTCGCGCCGTGCATGTCCTACGCGAGGGGGCAAGCGTCGGCACCCTCGGGGGCGTGCTGCAGCGGGGTGAGGACCCTGAACGCCAAGGCGTCCACCCCGGCCGACCGGAAGGCGGCGTGCAACTGCCTCAAGAACCTGGCGGGGTCGGGCATCAGCATGGGTAACGCCGCCAACATCCCCGGCAAATGCGGCGTCTCCGTCTCTTTCCCCATCAACACCAAAACCAACTGCAACAACCTTCACTAA
27	TkLTP1.27	ATGGCTCGCGTGGCACTGGTCGCCGTGTTCGCCGTGCTCGCGGCACTGGCGGTGGCGGAGATGGCGTCCGGGGCGGTGACCTGCGGCGACGTGACGTCCGCCATCGCGCCGTGCATGTCCTACGCGAGGGGGCAAGCGTCGGCACCCTCGGGGGCGTGCTGCAGCGGGGTGAGGACCCTGAACGCCAAGGCGTCCACCCCGGCCGACCGGAAGGCGGCGTGCAACTGCCTCAAGAACCTGGCGGGGTCGGGCATCAGCATGGGTAACGCCGCCAACATCCCCGGCAAATGCGGCGTCTCCGTCTCTTTCCCCATCAACACCAAAACCAACTGCAACAACCTTCACTAA
28	TkLTP1.28	ATGGCTCGCGTGGCACTGCTCGCCGTGTTCGCCGTGCTCGCGGCACTGGCGGTGGCGGAGATGGCGTCCGGGGCGGTGACCTGCGGCGACGTGACGTCCGCCGTCGCGCCGTGCATGTCCTACGCGAGGGGGCAAGCGTCGGCACCCTCGGGGGCGTGCTGCAGCGGGGTGAGGACCCTGAACGCCAAGGCGTCCACCCCGGCCGACCGGAAGGCGGCGTGCAACTGCCTCAAGAACCTGGCGGGGTCGGGCATCAGCATGGGTAACGCCGCCAACATCCCCGGCAAATGCGGCGTCTCCGTCTCTTTCCCCATCAACACCAAAACCAACTGCAATAACCTTCACTAA
29	TkLTP1.29	ATGGCTCGCGTGGCACTGCTCGCCGTGTTCACCGTGCTCGCCGCACTGGCGGTGGCGGAGATGGCGTCCGGGGCGGTGACCTGCGGCGACGTGACGTCCGCCGTCGCGCCGTGCATGTCCTACGCGAGGGGGCAAGCGTCGGCACCCTCGGGGGCGTGCTGCAGCGGGGTGAGGACCCTGAACGCCAAGGCGTCCACCCCGGCCGACCGGAAGGCGGCGTGCAACTGCCTCAAGAACCTGGCGGGGTCGGGCATCAGCATGGGTAACGCCGCCAACATCCCCGGCAAATGCGGCGTCTCCGTCTCTTTCCCCATCAACACCAAAACCAACTGCAACAACCTTCACTAA
30	TkLTP1.30	ATGGCTCGCGTGGCACTGCTCGCCGTGTTCGCCGTGCTCGCCGCACTGGCGGTGGCGGAGATGGCGTCCGGGGCGGTGACCTGCGGCGACGTGACGTCCGCCGTCGCGCCGTGCATGTCCTACGCGACGGGGAAGGCGTCGGCACCCTCGGGTGCGTGCTGCAGCGGGGTGAGGACCCTGAACGCCAAGGCGTCCACCCCGGCCGACCGGAAGGCGGCGTGCAACTGCCTCAAGAACCTGGCGGGGTCGGGCATCAGCATGGGTAACGCCGCCAACATCCCCGGCAAATGCGGCGTCTCCGTCTCTTTCCCCATCAACACCAAAACCAACTGCAATAACCTTCACTAA
31	TkLTP1.31	ATGGCTCGCGTAGCACTGGTCGCCGTGTTCGCCGTGCTCGCCGCACTGGCGGTGGCGGAGATGGCGTCCGGGGCGGTGACCTGCGGCGACGTGACGTCCGCCGTCGCGCCGTGCATGTCCTACGCGAGGGGGCAAGCGTCGGCACCCTCGGGGGCGTGCTGCAGCGGGGTGAGGACCCTGAACGCCAAGGCGTCCACCCCGGCCGACCGGAAGGCGGCGTGCAACTGCCTCAAGAACCTGGCGGGGTCGGGCATCAGCATGGGTAACGCCGCCAACATCCCCGGCAAATGCGGCGTCTCCGTCTCTTTCCCCATCAACACCAAAACCAACTGCAACAAGTACATCCTCAAATCCTAA
32	TkLTP1.32	ATGGCTCGCGTGGCACTGCTCGCCGTGTTCGCCGTGCTCGCCGCACTGGCGGTGGCGGAGATGGCGTCCGGGGCGGTGACCTGCGGCGACGTGACGTCCGCCATCGCGCCGTGCATGTCATACGCGACGGGGAAGGCCTCGGCGCCGTCCGCGGGGTGCTGCAGCGGCGTGAGGACCCTGAACGGCAAGGCGTCCACCTCGGCCGACCGGCAGGCGGCGTGCCGCTGCCTCAAGAACCTGGCGGGGTCGTTCAGTGGCATCAGCATGGGTAACGCCGCCAACATCCCCGGCAAATGCGGCGTCTCCGTCTCTTTCCCCATCAACAACAACGTCAACTGCAACAACCTTCATTAA
33	TkLTP1.33	ATGGCTCGCGTGGCACTGCTCGCCGTGTTCGCCGTGCTCGCCGCACTGGCGGTGGCGGAGATGGCGTCCGGGGCGGTGACCTGCGGCGACGTGACGTCCGCCATCGCGCCGTGCATGTCATACGCGACGGGGAAGGCCTCGGCGCCGTCCGCGGGGTGCTGCAGCGGCGTGAGGACCCTGAACGGCAAGGCGTCCACCTCGGCCGACCGGCAGGCGGCGTGCCGCTGCCTCAAGAACCTGGCGGGGTCGTTCAAGGGCATCAGCATGGGCAACGCCGCCACCATCCCCGGCAAGTGCGGGGTCTCCGTCTCTTTCCCAATCAACACCAACGTCAACTGCAACAACATTCACTAA
34	TkLTP1.34	ATGGCTCGCGTGGCACTGGTCGCCGTGTTCGCCGTGCTCGCGGCACTGGCGGTGGCGGAGATGGCGTCCGGGGCGGTGACCTGCGGCGACGTGACGTCCGCCATCGCGCCGTGCATGTCATACGCGACGGGGAAGGCCTCGGCGCCGTCCGCGGGGTGCTGCAGCGGCGTGAGGACCCTGAACGGCAAGGCGTCCACCTCGGCCGACCGGCAGGCGGCGTGCCGCTGCCTCAAGAACCTGGCGGGGTCGTTCAAGGGCATCAGCATGGGCAACGCCGCCACCATCCCCGGCAAGTGCGGGGTCTCCGTCTCTTTCCCAATCAACACCAACGTCAACTGCAACAACATTCACTAA
35	TkLTP1.35	ATGGCTCGTCTCAACAGCAAGGCTGTGGTGGCCGCCGTGGTCCTGGCGGCGGTGGTGCTAATGATGGCCGGCAGGGAGGCGACGGCACTGTCGTGCGGGCAGGTGGACTCCAAGCTCGCGCCGTGCGTGTCGTACGTGACGGGGAAGGCGCCCTCGATCAGCAAGGAGTGCTGCTCCGGTGTGCAGGGGCTGAACGGCCTGGCCCGCAGCAGCCCGGACCGCAAGATAGCGTGCAGGTGCCTCAAGAGCCTCGCCACCAGCATCAAGTCCATCAACATGGGCAAGGTCTCCGGCGTGCCCGGCAAGTGCGGCGTCAGCGTGCCCTTCCCCATCAGCATGTCCACCAACTGCAACAATGTCAACTAG
36	TkLTP1.36	ATGGCTCGTCTCAACAGCAAGGCTGTGGTGGCCGCCGTGGTCCTGGCGGCGGTGGTGCTGATGATGGCCGGCAGGGAGGCCTCGGCGGCGCTGTCGTGCGGGCAGGTGGACTCCAAGCTCGCGCCGTGCGTGGCGTACGTGACGGGGAGGGCGTCCTCGATCAGCAAGGAGTGCTGCTCCGGCGTGCAGGGGCTCAACGGCCTGGCCCGCAGCAGCCCGGACCGCAAGATAGCGTGCAGGTGCCTCAAGAGCCTCGCCACCAGCATCAAGTCCATCAACATGGGCAAGGTCTCCGGCGTGCCCGGCAAGTGCGGCGTCAGCGTGCCCTTCCCCATCAGCATGTCCACCAACTGCAACAATGTCAACTAG
37	TkLTP1.37	ATGGCTCGTCTCAACAGCAAGGCTGTGGTGTCCGCCGTGGTCCTGGCGGCGGTGGTGCTGATGATGGCCGGCAGGGAGGCCTCGGCGGCGCTGTCGTGCGGGCAGGTGGACTCCAAGCTCGCGCCGTGCGTGGCGTACGTGACGGGGAGGGCGTCCTCGATCAGCAAGGAGTGCTGCTCCGGCGTGCAGGGGCTCAACGGCCTGGCCCGCAGCAGCCCGGACCGCAAGATAGCGTGCAGGTGCCTCAAGAGCCTCGCCACCAGCATCAAGTCCATCAACATGGGCAAGGTCTCCGGCGTGCCCGGCAAGTGCGGCGTCAGCGTGCCCTTCCCCATCAGCATGTCCACCAACTGCAACAATGTCAACTAG
38	TkLTP1.38	ATGGCTCGTCTCAACAGCAAGGCTGTGGCGGCCGCCGTGGTCCTGGCGGCGGTGGTGCTGATGATGGCCGGCAGGGAGGCCTCGGCGGCGCTGTCGTGCGGGCAGGTGGACTCCAAGCTCGCGCCGTGCGTGGCGTACGTGACGGGGAGGGCGTCCTCGATCAGCAAGGAGTGCTGCTCCGGCGTGCAGGGGCTCAACGGCCTGGCCCGCAGCAGCCCGGACCGCAAGATAGCGTGCAGGTGCCTCAAGAGCCTCGCCACCAGCATCAAGTCCATCAACATGGGCAAGGTCTCCGGCGTGCCCGGCAAGTGCGGCGTCAGCGTGCCCTTCCCCATCAGCATGTCCACCAACTGCAACAATGTCAACTAG
39	TkLTP1.39	ATGGCTCGTCTCAACAGCAAGGCTGTGGCGGCCGCCGTGGTCCTGGCGGCGGTGGTGCTGATGATGGCCGGCAGGGAGGCCTCGGCGGCGCTGTCGTGCGGGCAGGTGGACTCCAAGCTCGCGCCGTGCGTGGCGTACGTGACGGGGAGGGCGTCCTCGATCAGCAAGGAGTGCTGCTCCGGCGTGCAGGGGCTGAACGGCATGGCCCGCAGCAGCTCGGACCGCAAGATAGCGTGCAGGTGCCTCAAGAGCCTCGCCACCAGCATCAAGTCCATCAACATGGGCAAGGTCTCCGGCGTGCCCGGCAAGTGCGGCGTCAGCGTGCCCTTCCCCATCAGCATGTCCACCAACTGCAACAATGTCAACTAG
40	TkLTP1.40	ATGGCTCGTCTCAACAGCAAGGCTGTGGCGGCCGCCGTGGTCCTGGCGGCGGTGGTGCTGATGATGGCCGGCAGGGAGGCCTCGGCGGCGCTGTCGTGCGGGCAGGTGGACTCCAAGCTCGCGCCGTGCGTGGCGTACGTGACGGGGAGGGCGTCCTCGATCAGCAAGGAGTGCTGCTCCGGCGTGCAGGGGCTCAACGGCCTGGCCCGCAGCAGCCCGGACCGCAAGATAGCGTGCAGGTGCCTCAAGAGCCTCGCCACCAGCATCAAGTCCATCAACATGGGCAAGGTCTCCGGCGTGCCCGGCAAGTGCGGCGTCAGCGTGCCCTTCCCCATCAGCATGTCCACCAACTGCGACACTGTCAACTAG
41	TkLTP1.41	ATGGCTCGTCTCAACAGCAAGGCTGTGGTGTCCGCCGTGGTCCTGGCGGCGGTGGTGCTGATGATGGCCGGCAGGGAGGCCTCGGCGGCGCTGTCGTGCGGGCAGGTGGACTCCAAGCTCGCGCCGTGCGTGGCGTACGTGACGGGGAGGGCGTCCTCGATCAGCAAGGAGTGCTGCTCCGGCGTGCAGGGGCTGAACGGCATGGCCCGCAGCAGCTCGGACCGCAAGATAGCGTGCAGGTGCCTCAAGAGCCTCGCCACCAGCATCAAGTCCATCAACATGGGCAAGGTCTCCGGCGTGCCCGGCAAGTGCGGCGTCAGCGTGCCCTTCCCCATCAGCATGTCCACCAACTGCGACACTGTCAACTAG
42	TkLTP1.42	ATGGCTCGTCTCAACAGCAAGGCTGTGGCGGCCGCCGTGGTCCTGGCGGCGGTGGTGCTGATGATGGCCGGCAGGGAGGCCTCGGCGGCGCTGTCGTGCGGGCAGGTGGACTCCAAGCTCGCGCCGTGCGTGGCGTACGTGACGGGGAGGGCGTCCTCGATCAGCAAGGAGTGCTGCTCCGGCGTGCAGGGGCTGAACGGCATGGCCCGCAGCAGCTCGGACCGCAAGATAGCGTGCAGGTGCCTCAAGAGCCTCGCCACCAGCATCAAGTCCATCAACATGGGCAAGGTCTCCGGCGTGCCCGGCAAGTGCGGCGTCAGCGTGCCCTTCCCCATCAGCATGTCCACCAACTGCGACACTGTCAACTAG
43	TkLTP1.43	ATGGCGCGCGCTCAGGTAATGCTCATGGCCGTCGCCTTGGTGCTGATGCTCGCGGCGGTCCCGCGCGCTGCCGTGGCCATCGACTGCGGCCACGTTGACAGCTTGGTGAGACCCTGCCTGAGCTACGTTCAGGGCGGCCCCAGCCCGTCTGGGCAGTGCTGCGGCGGCGTCCAGAGCCTCCATAACCAGGCGCAATCCAAGAGCGATCGCCAAGCCGCTTGCAACTGCCTCAAGGGGATCGCTCGTGGCATCCACAATCTCAACGAGGACAAGGCCCGCAGCCTCGCCCCCAAGTGCGGTGTCAACCTCCCATACCACATCAGTCTCGACATCGACTGCAACAGTGTGTAA
44	TkLTP1.44	ATGGCCCGCGCTCAGGTAATGCTCATGGCCGTCGCCTTGGTGCTGATGCTCGCGGCGGTCCCGCGCGCTGCCGTGGCCATCGACTGCGGCCACGTTGACAGCTTGGTGAGACCCTGCCTGAGCTACGTTCAGGGCGGCCCCAGCCCGTCTGGGCAGTGCTGCGGCGGCGTCCAGACCCTCCATAACCAGGCGCAATCCAAGAGCGATCGCCAAGCCGCTTGCAACTGCCTCAAGGGGATCGCTCGTGGCATCCACAATCTCAACGAGGACAAGGCCCGCAGCCTCGCCCCCAAGTGCGGTGTCAACCTCCCATACCACATCAGTCTCGACATCGACTGCAACAGTGTGTAA
45	TkLTP1.45	ATGGCGGCTCCGAGGGGCGCGGCAGTGATGCTGGCGGTGGTGCTCGCGGCCATGGTGGTGGCGCCGCCGGCGACGGTGCACGCCATATCCTGCTCCACGGTGTACAGCACGCTGATGCCGTGCCTGCAGTACGTGCAGCAGGGCGGGTCGCCGGCCCGGGGCTGCTGCACCGGCATCCAGAACCTGCTGGCCGAGGCCAACAACGGCCCCGACCGCCGCACCATCTGCGGCTGCCTCAAGAACGTCGCCAACGGCGCCTCCGGCGGGCCCTACATCACCCGCGCCGCCGCGCTCCCCTCCAAGTGCAACGTCGCCCTCCCCTACAAGATCAGCCCCAGCGTCGACTGCAACTCGATCCACTGA
46	TkLTP1.46	ATGGCGGCTCCGAGGGGTGCGGCACTGGTGCTGGCGATGGTGCTCGCAGCCATGGTGGTGGCGCCGCCGGCGACGGTGCACGCCATATCCTGCTCCACGGTGTACAGCACGCTGATGCCGTGCCTGCAGTACGTGCAGCAGGGCGGGTCGCCGGCCCGGGGCTGCTGCACCGGCATCCAGAACCTGCTGGCGGAGGCCAACAACAGCCCCGACCGCCGCACCATCTGCGGCTGCCTCAAGAACGTCGCCAACGGCGCCTCCGGCGGGCCCTACATCACCCGCGCCGCCGCGCTCCCCTCCAAGTGCAACGTCGCCCTCCCCTACAAGATCAGCCCCAGCGTCGACTGCAACTCGATCCACTGA
47	TkLTP1.47	ATGAGCAGGAGCTCGAGCTTTGCGAAGGCCAGCAGCCTCGCCATCCTCCTCCTGCTGGCTCTCACGCTCCAGCAGCTCGAGGCAGACATGTCAATGTCGTGCTCCGGCATGCTCTCTGACCTGTCTCCATGCCTCGGGTTCCTGCAGGGCGAGGAGGACTACCCCTCGGCCGACTGCTGCGACGGCGCGTCCAGCCTCGTGGCGGCCGCGGCCACCACGGCCGACCGGCAGGAGGCGTGCGAGTGCCTCAAGTCGGCCGCGGGAGAGGGCAGCGCCGAGGCGACTGCTGCGCGCGACTTGCCGGCCGACTGCGGCCTCTCCCTGCCGTTCACCATCTCCCCCGACGTCGACTGTTCCCAGATTGAATGA
48	TkLTP1.48	ATGAGCAGGAGCTCGAGCTTTGCGAAGGCCAGCAGCCTCGCCGGCCTCCTCATGCTGGCTCTCGCGCTCCAACAGCTCGAGGCAGACATGTCAATGTCGTGCTCCGGCATGCTCTCTGACCTGTCTCCATGCCTCGGGTTCCTGCAGGGCGAGGAGGACTACCCCTCGGCCGACTGCTGCGACGGCGCGTCCAGCCTCGTGGCGGCCGCGGCCACCACGGCCGACCGGCAGGAGGCGTGCGAGTGCCTCAAGTCGGCCGCGGGAGAGGGCAGCGCCGAGGCGACTGCTGCGCGCGACTTGCCGGCCGACTGCGGCCTCTCCCTGCCGTTCACCATCTCCCCCGACGTCGACTGTTCCCAGATTGAATGA
49	TkLTP1.49	ATGAGCAGGAGCTCGAGCTTTGCGAAGGCCAGCAGCCTCGCCGGCCTCCTCATGCTGGCTCTCGCGCTCCAACAGCTCGAGGCAGACATGTCAATGTCGTGCTCCGGCATGCTCTCTGACCTGTCTCCATGCCTCGGGTTCCTGCAGGGCGAGGAGGACTACCCCTCGGCCGACTGCTGCGACGGCGCGTCCAGCCTCGTGGCGGCCGCGGCCACCACGGCCGACCGGCAGGAGGCGTGCGAGTGCCTCAAGTCGGCCGCGGGAGAGGGCAGCGCCGAGGTGACGGCTTCGCGGGACTTGCCGGCCGACTGCGGCCTCTCCCTGCCGTTCACCATCTCCCCCGACGTCGACTGTTCCCAGATTGAATGA
50	TkLTP1.50	ATGAGCAGGAGCTCGAGCTTTGCGAAGGCCAGCAGCCTCACCGTCCTCCTGCTGGCTCTCGCCCTCCAGCAGCTTGAGGCAGACATGTCAATGTCGTGCTCCGGCATGCTCTCCGACCTGTCTCCGTGCCTCGGGTTCCTGCAGGGCGAGGAGGACTACCCCTCGGCCGACTGCTGCGACGGCGCGTCCAGCCTCGTGGCGGCCGCGGCCACCACGGCCGACCGGCAGGAGGCGTGCGAGTGCCTCAAGTCGGCCGCGGGAGAGGGCAGCGCCGAGGCGACTGCGGCGCGGGACTTGCCGGCCGACTGCGGCCTCTCCCTGCCGTTCACCATCTCCCCCGACGTCGACTGTTCCCAGATTGACTGA
51	TkLTP1.51	ATGAGCAGGAGCTCGAGCTTTGCGAAGGCCAGCAGCCTCACCGTCCTCCTGCTGGCTCTCGCCCTCCAGCAGCTTGAGGCAGACATGTCAATGTCGTGCTCCGGCATGCTCTCTGACCTGTCTCCATGCCTCGGGTTCCTGCAGGGCGAGGAGGACTACCCCTCGGCCGACTGCTGCGACGGCGCGTCCAGCCTCGTGGCGGCCGCGGCCACCACGGCCGACCGGCAGGAGGCGTGCGAGTGCCTCAAGTCGGCCGCGGGAGAGGGCAGCGCCGAGGTGACGGCTTCGCGGGACTTGCCGGCCGACTGCGGCCTCTCCCTGCCGTTCACCATCTCCCCCGACGTCGACTGTTCCCAGATTGACTGA
52	TkLTP1.52	ATGAGCTGCAGCCCGAGCTTTGCGAAGGCCAGCAGCCTCGCCATCCTCCTCCTGCTGGCTCTCACGCTCCAGCAGCTCGAGGCAGACATGTCAATGTCGTGCTCCGGCATGCTCACCGACTTGTCTCCGTGCCTTGGGTTCCTGCAGGGCGAGGAGGACTACCCCTCGGCCGACTGCTGCGACGGCGCGTCCAGCCTCGTGGCGGCCGCGGCCACCACGGCCGACCGGCAGGAGGCGTGCGAGTGCCTCAAGTCGGCCGCGGGAGAGGGCAGCGCCGAGGTGACGGCTTCGCGGGACTTGCCGGCCGACTGCGGCCTCTCCCTGCCGTTCACCATCTCCCCCGACGTCGACTGTTCCCAGATCGACTGA
53	TkLTP1.53	ATGACGCTTACCCGCTACCTCGCAGCGCTGGCCGCCGCCGCCTCGCTATTCTTCATGCTCGGCGGCCTGCACGGCGCGGAGGCGGGGACGGCGGACAACGACTGCGCCGTCGCCCAGACGGCGTTCGGCGACTGCACCGGCTACGTCGCCGGCGTGGAGGACAAGCTCTCGCTTCGCTGCTGCAGGGGGCTCGCCGACATCAGGGACATGGCGCCGACCTTTGACCGGCGGCGCGCCCTCTGCGCGTGCATCCACAAGGAGATGCTCGCCGCCGGCAAGGTGGTCACCCGCCGCGCCGCCACGCTCTCCGCCAGGTGCGGCGTCCGTATCTCCTTCCTCCCGACCGCCCACGACTTCGACTGCTATCGGATTCCGCGAACTGATTGA
54	TkLTP1.54	ATGACGCTTACCCGCTACCTCGCAGCGCTGGCCGCCGCCGCCTCGCTATTCTTCATGCTCGGCGGCCTGCACGGCGCGGAGGCGGGGACGGCGGACAACGACTGCGCCGTCGCCCAGACGGCGTTCGGCGACTGCACCGGGTACGTCGCCGGCGTGGAGGACAAGCTCTCGCCGCGCTGCTGCAGGGGGCTCGCCGACATCAGGGACATGGCGCCGACCTTTGACCGGCGGCGCGCCCTCTGCGCGTGCATCCACAAGGAGATGCTCGCCGCCGGCAAGGTGGTCACCCGCCGCGCCGCCACGCTCTCCGCCAGGTGCGGCGTCCGTATCTCCTTCCTCCCGACCGCCCACGACTTCGACTGCTATCGGATTCCGCGAACTGATTGA
55	TkLTP1.55	ATGACGCTTACCCGCTACCTCGCAGCGCTGGCCGCCGCCGCCTCGCTATTCTTCATGCTCGGCGGCCTGCACGGCGCGGAGGCGGGGACGGCGGACAACGACTGCGCCGTCGCCCAGACGGCGTTCGGCGACTGCACCGGGTACGTCGCCGGTGTGGAGGACAAGCTCTCGCCGCGCTGCTGCAGGGGGCTCGCCGACATCAAAGACATGGCGCCGACCTTTGACCGGCGGCGCGCCCTCTGCGCGTGCATCCACAAGGAGATGGTCGCCGCCGGCAAGGTGCTCACCCGCCGCGCCGCCACGCTCCCCGCCAGGTGCAGCGTCCGCATCTCCTTCCTCCCGACCGCCCACGCCTTCGACTGCTATCGGATTCCGCGAGCTGATTGA
56	TkLTP1.56	ATGACGCTTACCCGCTACCTCGCAGCGCTGGCCGCCGCCGCCTCGCTATTCTTCATGCTCGGCGGCCTGCACGGCGCGGAGGCGGGGACGGCGGACAACGACTGCGCCGTCGCCCAGACGGCGTTCGGCGACTGCACCGGCTACGTCGCCGGCGTGGAGGACAAGCTCTCGCCGCGCTGCTGCAGGGGGCTCGCCGACATCAAAGACATGGCGCCGACCTTTGACCGGCGGCGCGCCCTCTGCGCGTGCATCCACAAGGAGATGGTCGCCGCCGGCAAGGTGCTCACCCGCCGCGCCGCCACGCTCCCCGCCAGGTGCAGCGTCCGCATCTCCTTCCTCCCGACCGCCCACGACTTCGACTGCTATCGGATTCCGCGAGCTGATTGA
57	TkLTP1.57	ATGACGCTTACCCGCTACCTCGCAGCGCTGGCCGCCGCCGCCTCGCTATTCTTCATGCTCGGCGGCCTGCACGGCGCGGAGGCGGGGACGGCGGACAACGACTGCGCCGTCGCCCAGACGGCGTTCGGCGACTGCACCGGCTACGTCGCCGGCGTGGAGGACAAGCTCTCGCCGCGCTGCTGCAGGGGGCTCGCCGACATCAAAGACATGGCGCCGACCTTTGACCGGCGGCGCGCCCTCTGCGCGTGCATCCACAAGGAGATGGTCGCCGCCGGCAAGGTGCTCACCCGCCGCGCCGCCACGCTCCCCGCCAGGTGCGGCGTCCGTATCTCCTTCCTCCCGACCGCCCACGACTTCGACTGCTATCGGATTCCACGAGCTGATTGA
58	TkLTP1.58	ATGACGCCTACCCGCTACCTCGCAGCGCTGGCCGCCGCCGCCTCGCTATTCTTCATGCTCGGCGGCCTGCACGGCGCGGAGGCGGGGACGGCGGACAACGACTGCGCCGTCGCCCAGACGGCGTTCGGCGACTGCACCGGGTACGTCGCCGGTGTGGAGGACAAGCTCTCGCCGCGCTGCTGCAGGGGGCTCGCCGACATCAGGGACATGGCGCCGACCTTTGACCGGCGGCGCGCCCTCTGCGCGTGCATCCACAAGGAGATGGTCGCCGCCGGCAAGGTGCTCACCCGCCGCGCCGCCACGCTCCCCGCCAGGTGCGGCGTCCGTATCTCCTTCCTCCCGACCGCCCACGACTTCGACTGCTATCGGATTCCACGAGCTGATTGA
59	TkLTP1.59	ATGACGCCTACCCGCTACCTCGCGGCGCTGGCCGCCGCCGCCGCGCTACTCTTCATGCTCGGCGGCCTGTACGGCGTCAAAGCGGGGCCGGCAGACAACGACTGCGCCGTCGCACAGACGGCGTTCGGCGACTGCACCGGGTACGTCGCCGGTGTGGAGGACAAGCTCTCGCCGCGCTGCTGCAGGGGGCTCGCCGACATCAGGGACATGGCGCCGACCTTTGACCGGCGGCGCGCCCTCTGCGCGTGCATCCACAAGGAGATGCTCGCCGCCGGCAAGGTGGTCACCCGCCGCGCCGCCACGCTCTCCGCCAGGTGCGGCGTCCGTATCTCCTTCCTCCCGACCGCCCACGACTTCGACTGCTATCGGATTCCACGAGCTGATTGA
60	TkLTP2.1	ATGGCCGTGGCTCTCGCGGCGGCGCTGCTGGCGGCGCCGGGCGCGGTGGAGGCGGCCACGTGCAGCCCGACGCAGCTGACCCCGTGCGCGCCGGCCATCATCGGGAACGCGGCGCCCAGCGCGGCGTGCTGCGGGAAGCTGAAGGCGCACCCGGCGAGCTGCCTCTGCAAGTACAAGAAGGACCCCAACCTGCAGCGCTACGTCAACTCCCCTAACGGCAAGAAGGTCTTCGCCGCATGCAAGGTCCGCCTGCCAAGGTGCTGA
61	TkLTP2.2	ATGGCTCTCGCGACGGCGCTGCTGGCAGTGCCGGGTGCGGTGGATGCGGCAACGTGCAGCCCGACGCAGCTGACCCCGTGCGCGCCGGCCATCATCGGGAACGCGGCGCCCAGCGCGGCGTGCTGCGGGAAGCTGAAGGCGCACCCGGCGAGCTGCCTCTGCAAGTACAAGAAGGACCCCAACCTGCAGCGCTACGTCAACTCCCGCAACGGCAAGAAGGTCTTCGCCGCGTGCAAGCTGCGCCTGCCAAGCTGCTGA
62	TkLTP2.3	ATGGTCATGGCTCTCGCGACGGCGCTGCTGGCAGTGCCGGGTGCGGTGGATGCGGCAACGTGCAGCCCGACGCAGCTGACCCCGTGCGCGCCGGCGATCATCGGGAACGCGGCGCCGAGCGCGGCGTGCTGCGGGAAGCTCAAGGCGCACCCGGCGAGCTGCCTGTGCAAGTACAAGAAGGACCCCAACCTGCAGCGCTACGTCAACTCCCGCAACGGCAAGAAGGTCTTCGCCGCGTGCAAGCTGCGCCTGCCAAGGTGCTGA
63	TkLTP2.4	ATGGCGGCGTCGAAGGCGACCCTCGTCTGCTTCATGGTCATGGCCCTCGCGACGGCGCTGCTGGCAGCGCCGGGCGCGGTGGAGGCGGCCACGTGCAGCCCGACGCAGCTGACCCCGTGCGCGCCGGCCATCATCGGGAACGCGGCGCCCAGCGCGGCGTGCTGCGGGAAGCTGAAGGCGCACCCGGCGAGCTGCCTCTGCAAGTACAAGAAGGACCCCAACCTGCAGCGCTACGTCAACTCCCGCAACGGCAAGAAGGTCTTCGCCGCGTGCAAGGTCCGCCTGCCAAGGTGCTGA
64	TkLTP2.5	ATGGTCATGGCCCTCGCGACGGCGCTGCTGGCAGCGCCGGGCGCGGTGGAGGCGGCCACGTGCAGCCCGACGCAGCTGACCCCGTGCGCGCCGGCCATCATCGGGAACGCGGCGCCCAGCGCGGCGTGCTGCGGGAAGCTGAAGGCGCACCCGGCGAGCTGCCTGTGCAAGTACAAGAAGGACCCCAACCTGCAGCGCTACGTCAACTCCCGCAACGGCAAGAAGGTCTTCGCCGCGTGCAAGGTCCGCCTGCCAAGGTGCTGA
65	TkLTP2.6	ATGGCGGCGTCGAAGGCGACCCTCGTCTGCTTCATGGTCATGGCCCTCGCGACGGCGCTGCTGGCAGCGCCGGGCGCGGTGGAGGCGGCCACGTGCAGCCCGACGCAGCTGACCCCGTGCGCGCCGGCCATCATCGGGAACGCGGCGCCCAGCGCGGCGTGCTGCGGGAAGCTGAAGGCGCACCCGGCGAGCTGCCTCTGCAAGTACAAGAAGGACCCCAACCTGCAGCGCTACGTCAACTCCCCTAACGGCAAGAAGGTCTTCGCCGCATGCAAGGTCCGCCTGCCAAGGTGCTGA
66	TkLTP2.7	ATGGCGGCGTCGAAGGCGACCCTCGTCTGCTTCATGGTCGTGGCCCTGGCGGCGACGGGCACGGTGGAGGCGGCGACGTGCAGCCCGACGCAGCTGACCCCGTGCGCGCCGGCGATCATCGGGAACGCGGCGCCGAGCGCGGCGTGCTGCGGGAAGCTGAAGGCGCACCCGGCGAGCTGCCTCTGCAAGTACAAGAAGGACCCCAACCTGCAGCGCTACGTCAACTCCCGCAACGGCAAGAAGGTCTTCGCCGCGTGCAAGCTGCGCCTGCCAAGGTGCTGA
67	TkLTP2.8	ATGGCGGCGTCGAAGGCGACCCTCGTCTGCTTCATGGTCGTGGCGCTCGCGGCGGCGCTGCTGGCGGCGCCCGGCGCGGTGGAGGCGGCGACGTGCAGCCCGACGCAGCTGACCCCGTGCGCGCCGGCGATCATCGGGAACGCGGCGCCGAGCGCGGCGTGCTGCGGGAAGCTGAAGGCGCACCCGGCGAGCTGCCTGTGCAAGTACAAGAAGGACCCCAACCTGCAGCGCTACGTCAACTCCCGCAACGGCAAGAAGGTCTTCGCCGCGTGCAAGCTGCGCCTGCCAAGGTGCTGA
68	TkLTP2.9	ATGGCTGCCAAGGCGACCCTCGTCTGCTTCATGGTTGTGGCTCTCGCGACGGCGCTCCTGGCGGCGCCGAGCATGGTGGAGGCGGCGACGTGCAGCCCGACGCAGCTGACCCCGTGCGCGCCGGCGATCATCGGGAACGCGGCGCCGAGCGCGGCGTGCTGCGGGAAGCTGAAGGCGCACCCGGCGAGCTGCCTCTGCAAGTACAAGAAGGACCCCAACCTGCAGCGCTACGTCAACTCCCCTAACGGCAAGAAGGTCTTCGCCGCATGCAAGGTCCGCCTGCCAAGGTGCTGA
69	TkLTP2.10	ATGGCGGCGTCGAAGGCGACCCTCGTCTGCTTCATGGTTGTGGCTCTCGCGACGGCGCTCCTGGCGGCGCCGAGCATGGTGGAGGCGGCGACGTGCAGCCCGACGCAGCTGACCCCGTGCGCGCCGGCGATCATCGGGAACGCGGCGCCGAGCGCGGCGTGCTGCGGGAAGCTGAAGGCGCACCCGGCGAGCTGCCTGTGCAAGTACAAGAAGGACCCCAACCTGCAGCGCTACGTCAACTCCCGCAACGGCAAGAAGGTCTTCGCCGCGTGCAAGCTGCGCCTGCCAAGGTGCTGA
70	TkLTP2.11	ATGAAGTACTTGGCCCAGCTGCTGGTGGCGCTCCTGGCCTTCTGGGCGGTGGTGCTGATGGTGGCACCGGCGGGCGCGGAGGCGGCGACCTGCAACGCGCTGCAGCTGACCCCGTGCGCGGGGGCCATCATCGGGAACGCGGCGCCGACGGCGGTATGCTGCAGTAGAATGAATGAGCAAAGGCTGTGCATGTGCCAGTATGGGCGCGACCCTAACCTGAAGCAGTACGTCGACTCCCCCAACGGCAAGAAGGTCATGGCCGCCTGCAAGGTGCCCGTGCCTTCCTGCTAA
71	TkLTP2.12	ATGAAGTACTTGGGGCAGGTGGTGGTGGCGCTCCTGGTCTTCTCGGCGGTGGTGCTGATGGTGGCGCCGGCGGGCGCGGAGGCGGCGACCTGCAACGCGCTGCAGCTGACCCCGTGCGCGGGGGCCATCATCGGGAACGCGGCGCCGACGGCGGCATGCTGCAGCAGAATGAATGAGCAGCAGCCGTGCATGTGCCAGTATACGCGCGACCCCAACCTCAAGCAGTACGTCGCCTCCCCCAACGGAAGGAAGGTCATGGCGGCCTGCAAGTTGCCCGTGCCCTCCTGCTAA
72	TkLTP2.13	ATGAAGTACTTGGGGCAGGTGGTGGTGGCGCTCCTGGTCTTCTCGGCGGTGGTGCTGATGGTGGCGCCGGCGGGCGCGGAGGCGGCGACCTGCAACGCGCTGCAGCTCGCCCCGTGCGCAGGGGCCATCATCGGGAACGCGGCGCCGACGGCGGCATGCTGCAGCAGAATGAATGAGCAGCAGCCGTGCATGTGCCAGTATACGCGCGACCCCAACCTCAAGCAGTACGTCGCCTCCCCCAACGGAAGGAAGGTCATGGCGGCCTGCAAGTTGCCCGTGCCCTCCTGCTAA
73	TkLTP2.14	ATGAAGTACTTGGCCCAGCTGCTGGTGGCGCTCCTGGCCTTCTGGGCGGTGGTGCTGATGATGGCACCGGCGGGCGCGGAGGCCGCGACGTGCGACGCGCTGCAGCTGAGCCCGTGCGCGGGCGCGATCGTCGGGAACGCGGCGCCGACGGCGGCATGCTGCAGCAGAATGAATGAGCAGCAGCCGTGCATGTGCCAGTATACGCGCGACCCCAACCTCAAGCAGTACGTCGCCTCCCCCAACGGAAGGAAGGTCATGGCGGCCTGCAAGTTGCCCGTGCCCTCCTGCTAA
74	TkLTP2.15	ATGAAGTACATGGGGCAGGCGGTGGTGGCGCTCCTGGCCTTCTCGGCGGTGGTGCTGATGGTGGCGCCGGCGGGCGCGGAGGGGGCGACGTGCAACGCGCTGCAGCTGACCCCGTGCGCGGGGGCCATCATCGGAAGCGCGGCGCCCACGGCGTCGTGCTGCAGCAAGATGAAGGAGCAGCAGCCGTGCATGTGCCAGTACGCGCGCGACCCCAACCTGAAGCAGTACGTCGACTCCCCCAACGGCAAGAAGGTCATGGCCGCCTGCAAGGTGCCCGTGCCATCATGCTAG
75	TkLTP2.16	ATGAAGTACATGGGGCAGCTGGTGGTGGCGCTCCTGGCCTTCTCGGCGGTGGTGCTGATGGTGGCGCCGGCGGGCGCGGAGGCGGCGACCTGCAACGCGCTGCAGCTGACCCCGTGCGCGGGGGCCATCATCGGGAGCGCGGCGCCCACGGCGTCGTGCTGCAGCAAGATGAAGGAGCAGCAGCCGTGCATGTGCCAGTACGCGCGCGACCCCAACCTGAAGCAGTACGTCGACTCCCCCAACGGCAAGAAGGTCATGGCCGCCTGCAAGGTGCCCGTGCCATCATGCTAG
76	TkLTP2.17	ATGAAGTACTTGGGGCAGCTGGTGGTGGCCCTCCTGGCCTTCTCGGCGGTGGTGCTGATGGTGGCGCCGGCGGGCGCGGAGGCGGCGACCTGCAACGCGCTGCAGCTGACCCCGTGCGCGGGGGCCATCATCGGGAGCGCGGCGCCCACGGCGTCGTGCTGCAGCAAGATGAAGGAGCAGCAGCCGTGCATGTGCCAGTACGCGCGCGACCCCAACCTGAAGCAGTACGTCGACTCCCCCAACGGCAAGAAGGTCATGGCCGCCTGCAAGGTGCCCGTGCCATCATGCTAG
77	TkLTP2.18	ATGAAGTACTTGGGGCAGCTGGTGGTGGCCCTCCTGGCCTTCTCGGCGGTGGTGCTGATGGTGGCGCCGGCGGGCGCGGAGGGGGCGACGTGCAACGCGCTGCAGCTGACCCCGTGCGCGGGGGCCATCATCGGGAGCGCGGCGCCCACGGCGTCGTGCTGCAGCAAGATGAAGGAGCAGCAGCCGTGCATGTGCCAGTACGCGCGCGACCCCAACCTGAAGCAGTACGTCGACTCCCCCAACGGCAAGAAGGTCATGGCCGCCTGCAAGGTGCCCGTGCCATCATGCTAG
78	TkLTP2.19	ATGAAGTACTTGGGGCAGCTGGTGGTGGCCCTCCTGGCCTTCTCGGCGGTGGTGCTGATGGTGGCGCCGGCGGGCGCGGAGGCGGCGACCTGCAACGCGCTGCAGCTGACCCCGTGCGCGGGGGCCATCATCGGGAGCGCGGCGCCCACGGCGTCGTGCTGCAGCAAGATGAAGGAGCAGCAGCCGTGCATGTGCCAGTACGCGCGCGACCCCAACCTGAAGCAGTACGTCAACTCCCCCAACGGCAAGAAGGTCCTGGCCGCCTGCAAGGTGCCCGTGCCATCCTGCTAG
79	TkLTP2.20	ATGAAGTACTTGGCCCAGGTGGTGGTGGCTCTCCTGGCCTTCTCGGCGGTGGTGCTGATGGTGGCGCCGGCGGGCGCGGAGGCGGCGACCTGCAACGCGCTGCAGCTGACCCCGTGCGCGGGGGCCATCATCGGGACCGCAGCGCCCACGGCGTCGTGCTGCAGCAAGATGAAGGAGCAGCAGCCGTGCATGTGCCAGTACGCGCGCGACCCCAACCTGAAGCAGTACGTCGACTCCCCCAACGGCAAGAAGGTCATGGCCGCCTGCAAGGTGCCCGTGCCCTCCTGCTAA
80	TkLTP2.21	ATGAAGAACTTGGCCCAGCTGGTGGTGGCGCTCCTGGCCTTCTCGGCGGTGGTGCTGATGATGGCGCCGGCGGGCGCGGAGGCCGCGACGTGCGACGCGCTGCAGCTGAGCCCGTGTGCGGGAGCGATCGTCGGGAACGCGGCGCCGACGGCGGTGTGCTGCAGCAGGATGAAGGCGCAGAGGCCGTGCATGTGCCAGTACGCGCGCGACCCCAACCTGAAGCAGTACGTCAACTCCCCCAACGGCAAGAAGGTCCTGGCCGCCTGCAAGGTGCCCGTGCCATCCTGCTAG
81	TkLTP2.22	ATGAAGTACATGGGGCAGCTGGTGGTGGCGCTCCTGGCCTTCTCGGCGGTGGTGCTGATGATGGCGCCGGCGGGCGCGGAGGCCGCGACGTGCGACGCGCTGCAGCTGAGCCCGTGTGCGGGAGCGATCGTCGGGAACGCGGCGCCGACGGCGGTGTGCTGCAGCAGGATGAAGGCGCAGAGGCCGTGCATGTGCCAGTACGCGCGCGACCCCAACCTGAAGCAGTACGTCAACTCCCCCAACGGCAAGAAGGTCCTGGCCGCCTGCAAGGTGCCCGTGCCATCCTGCTAG
82	TkLTP2.23	ATGAAGTACTTGGCCCAGCTGCTGGTGGCGCTCCTGGCCTTCTGGGCGGTGGTGCTGATGATGGCACCGGTGGGCGCGGAGGCCGCGACGTGCGACGCGCTGCAGCTGAGCCCGTGCGCGGGCGCGATCGTCGGGAACGCGGCGCCGACGGCGGTGTGCTGCAGCAGGATGAAGGCGCAGAGGCCGTGCATGTGCCAGTACGCGCGCGACCCCAACCTGAAGCAGTACGTCAACTCCCCCAACGGCAAGAAGGTCCTGGCCGCCTGCAAGGTGCCCGTGCCATCCTGCTAA
83	TkLTP2.24	ATGAAGTACCTGACCCAGCTGCTGGTGGCGCTCCTGGCCTTCTGGGCGGTGGTGCTGATGATGGCACCGGTGGGCGCGGAGGCCGCGACGTGCGACGCGCTGCAGCTGAGCCCGTGCGCGGGCGCGATCGTCGGCAACGCAGCGCCGACGGCGGTGTGCTGCAGCAGGATGAAGGCGCAGAGGCCGTGCATGTGCCAGTACGCGCGCGACCCCAACCTGAAGCAGTACGTCAACTCCCCCAACGGCAAGAAGGTCCTGGCCGCCTGCAAGGTGCCCGTGCCATCCTGCTAA
84	TkLTP2.25	ATGGGCAGCAACAAGGCCGCTGTGTGCGTGCTGGCGCTCGTCCTGTGCAGCCTACTCGCCGCGAACACGGCGGGGGCGGCGGCGGGGTGCGACGCGAGCGCGCTGAGCCCGTGCGTGGGCGCCATCATGGTGGGCGGGGCGGTGACGCCGGGGTGCTGCGCGCGGCTGCGAGCCCAGCGGGCGTGCTTGTGCCAGTACGCGCGCGAACCGTCGTACCGCGGCTACGTTAACAGCCCCAGGGCGCAGAGCGTCGTCGCCGCCTGCGGCCTCCCCAGGCCCAAGTGCTGA
85	TkLTP2.26	ATGGGCAGCAACAAGGCCGCTGTGTGCGTGCTGGCGCTCGTCCTGTGCAGCCTACTCGCCGCGAACACGGCGGGGGCGGCGGCGGGGTGCGACGCGAGCGCGCTGAGCCCGTGCGTGGGCGCCATCATGCTGGGCGGGGCGGTGACGCCGGGGTGCTGCGCGCGGCTGCGAGCCCAGCGGGCGTGCTTGTGCCAGTACGCGCGCGAACCGTCGTACCGCGGCTACGTTAACAGCCCCAGGGCGCAGAGCGTCGTCGCCGCCTGCGGCCTCCCCAGGCCCAAGTGCTGA
86	TkLTP2.27	ATGGGCAACAGCAAGACCGCGGTCTGCGTGCTCGCGCTGGTCCTGTGCGGCCTGCTCGCCGCGGACAGGGCGGCGGCGGCGGCAGGGTGCGACGCGAGCGCGCTAAGCCCGTGCGTGGGCGCCATCATGGTGGGCGGGGCGGTGACGCCGGGGTGCTGCGCGCGGCTGCGCGCCCAGCGGTCGTGCCTGTGCCAGTACGCGCGCGACCCGTCCTACCGCGGCTACGTCAACAGCCCCAGGGCGCAGAGCGTCGTCGCCGCCTGCGGCCTCCCCAGGCCCAAGTGCTGA
87	TkLTP2.28	ATGGCGTCCATGGGGAAGAAGCAGGTGGTGGCGGCGCTGATGCTGGCGCTGGTGGTGCTGGCGGCAGCGCCGGGCGGGGCGCGCGCGGCGTGCCAGGCGTCGCAGCTGGCGGTGTGCGCGTCGGCGATCCTGTCCGGGGCCAAGCCGAGCGGCGAGTGCTGCGGCAACCTGCGGGCGCAGCAGGGGTGCTTCTGCCAGTACGCCAAGGACCCCACCTACGGGCAGTACATCCGCAGCCCGCACGCGCGCGACACCCTCCAGGCCTGCGGCGTCGCCGTCCCGCACTGCTAG
88	TkLTP2.29	ATGGCGTCCATGGGGAAGAAGCAGGTGGTGGCGGCGCTGATGCTGGCGCTGGTGGTGCTGGCGGCAGCGCCGGGCGGGGCGCGCGCGGCGTGCCAGGCGTCGCAGCTGGCGGTGTGCGCGTCGGCGATCCTGTCCGGGGCCAAGCCGAGCGGCGAGTGCTGCGGCAACCTGCGGGCGCAGCAGGCGTGCTTCTGCCAGTACGCCAAGGACCCCACCTACGGGCAGTACATCCGCAGCCCGCACGCGCGCGACACCCTCCAGGCCTGCGGCGTCGCCGTCCCGCACTGCTAG
89	TkLTP2.30	ATGGCGTCCATGGGGAAGAAGCAGGTGGTGGCGGCGCTGATGCTGGCGCTGGTGGTGCTGGCGGCAGCGCCGGGCGGGGCGCGCGCGGCGTGCCAGGCGTCGCAGCTGGCGGTGTGCGCGTCGGCGATCCTGTCCGGGGCCAAGCCGAGCGGCGAGTGCTGCGGCAACCTGCGGGCGCAGCAGGGGTGCTTCTGCCAGTACGCCAAGGACCCCACCTACGGGCAGTACATCCGCAGCCCCCACGCGCGCGACACCCTCACCTCCTGTGGCCTCGCCGTCCCCCACTGCTAG
90	TkLTP2.31	ATGGCGTCCATCGGGAAGAAGCAGGTGGTGGCGGCGCTGATGCTGGCGCTGGTGGTGCTGGCGGCAGCGCCGGGCGGGGCGCGCGCGGCGTGCCAGGCGTCGCAGCTGGCGGTGTGCGCGTCGGCGATCCTGGGCGGGACGAAGCCCAGCGGCGAGTGCTGCGGCAACCTGCGGGCGCAGCAGGGGTGCTTCTGCCAGTTCGCCAAGAACCCCATCTACGGCCGCTACATCCAAAGCCCTTACACCCGCCAGACCGTCTCAACCTGCGGCATCGCCCTGCCACACTGCTAG
91	TkLTP2.32	ATGGCGAAGGCCGCAGCGATGCTCGTGCTGGTGGCGCTGGTGGTGGCGGCGATGGCAACGGGCGGAGCGGCGCAGTGCAACGCGGGGAGCCTGGCGGTGTGCACCTCCCCGATCATCAGCGGGACCCCGCCGTCCAAGACGTGCTGCGACAACCTAAAGAGTCAGCGGGGGTGCTTCTGCAAGTTCGCGCGCAACCCCGCGTACTCCAGCTACATCAACACCCGCAACGCCAGCAAGACCCTCACCAGCTGCGGCATCGCCGTACCGAAGTGCTAG
92	TkLTP2.33	ATGGCGAAGGCCGCAGCGATGCTCGTGCTGGTGGCGCTGGTGGTGGCGGCGATGGCAACGGGCGGAGCGGCGCAGTGCAACGCGGGGAGCCTGGCGGTGTGCACCTCCCCGATCATCAGCGGGACCCCGCCGTCCAAGACGTGCTGCAACAACCTAAAGAGTCAGCGGGGGTGCTTCTGCAAGTTCGCGCGCAACCCCGCGTACTCCAGCTACATCAACAGCCCCAACGCCCGCAAGACCCTCGTCAGCTGCGGCGTCCCCGTACCGAAGTGCTAG
93	TkLTP2.34	ATGGCGAAGGCCGCAGCGATGCTCGTGCTGGTGGCGCTGGTGGTGGCGGCGATGGCAACGGGCGGAGCGGCGCAGTGCAACGCCGGGAACCTGGCGGTGTGCGCCTCCCCGATCATCAGCGGGGCCAAGCCGTCGACGACGTGCTGCAACAACCTAAAGAGTCAGCGGGGGTGCTTCTGCCAGTTCGCGCACAACCGCGCGTACTCCAGCTACATCAACAGCCCCAACGCCCGCAAGACCCTCACCAGCTGCGGCGTCGCCGTACCGAAGTGCTAG
94	TkLTP2.35	ATGGCGAAGGCCGCAGCGATGCTCGTGCTGGTGGCGCTGGTGGTGGCGGCGATGGCAACGGGCGGAGCGGCGCAGTGCAACGCGGGGAGCCTGGCGGTGTGCGCCTCCCCGATCATCAGCGGGGCCAAGCCGTCGACGACGTGCTGCAACAACCTAAAGAGTCAGCGGGGGTGCTTCTGCCAGTTCGCGCACAACCGCGCGTACTCCAGCTACATCAACAGCCCCAACGCCCGCAAGACCCTCACCAGCTGCGGCGTCGCCGTACCGAAGTGCTAG
95	TkLTP2.36	ATGGCGAAGGCCGCAGCGATGCTCGTGCTGGTGGCGCTAGTGGTGGCGGCGATGGCAACGGGCGGAGCGGCGCAGTGCAACGCGGGGAGCCTGGCGGTGTGCGCCTCCCCGATCGTCAGCGGGACCCCGCCGTCCAAGACGTGCTGCAACAACCTAAAGAGTCAGCGGGGGTGCTTCTGCCAGTTCGCGCACAACCGCGCGTACTCCAGCTACATCAACAGCCCCAACGCCCGCAAGACCCTCACCAGCTGCGGCGTCGCCGTACCGAAGTGCTAG
96	TkLTP2.37	ATGGCGAAGGCCGCAGCGATGCTCGTGCTGGTGGCGCTGGTGGTGGCGGCGATGGCAACGGGCGGAGCGGCGCAGTGCAACGCGGGGAGCCTGGCGGTGTGCGCCTCCCCGATCATCAGCGGGGCCAAGCCGTCGACGACGTGCTGCAACAACCTAAAGAGTCAGCGGGGGTGCTTCTGCCAGTACGCGCGCAACCCCGCGTACTCCAGCTACATCAACAGCCCCAACGCCCGCAAGACCCTCACCAGCTGCGGCGTCGCCGTACCGAAGTGCTAG
97	TkLTP2.38	ATGGCGAAGGCCGCAGCGATGCTCGTGCTGGTGGCGCTAGTGGTGGCGGCGATGGCAACGGGCGGAGCGGCGCAGTGCAACGCGGGGAGCCTGGCGGTGTGCGCCTCCCCGATCATCAGCGGGGCCAAGCCGTCGACGACGTGCTGCAACAACCTAAAGAGTCAGCGGGGGTGCTTCTGCCAGTACGCGCGCAACCCCGCGTACTCCAGCTACATCAACACCCGCAACGCCAGCAAGACCCTCACCAGCTGCGGCATCGCCGTACCGAAGTGCTAG
98	TkLTPd1.1	ATGGCGCGCCCCACCCACGCCGTCGTGGCTCTCCTGGCCGTCGTCCTCGCGCTGGCGTCCGGCGCGGCGTCGCAGGCGCCGGCGGCGGGGCCGGCGGCGCCGGCGGGGGACTGCGGCTCCGCGCTGACGGGCCTCACCGGCTGCCTCCCCTACATCTCGCCGGGGGCCGCGCAGGGCAAGCCGCCCAAGGAGTGCTGCGCCGGCGTCAAGGCCGCGCTCGCCAGCCCCGCCAGCGTCGCCTGCCTCTGCGACGCCTTCGGCAAGGACTACGGCATCCCCATGAACCTCACCCGCGCCAAGGGCCTCCCCGCCGCATGCGGCGGCAACCCGGCCGCCCTCAGCAACTGCAGCCTGAAACTGCCCGGCGGAGCCCCTAACGGCGCCCCTACTGAAGGTAAT…
99	TkLTPd2.1	ATGGGTTCGAGAGTCTTTCTTGTCGCGGCCGTGGTGGCCGTGGCCGTGGCCGCGGCGGGGGCGGACGTCGCGGCGGACCGGGCGGAGTGCTCAGACAAGCTGGTGGCGCTGGCGACGTGCCTGACGTTCGTGCAGGGGCAGGGGCAGGCGCCGACGCCACACTGCTGCGGGGGGCTGAAGACGGTGCTGCAGACCAGCCCCAAGTGCCTGTGCGTGCTCGTCAAGGACCGCGACGATCCCGGCCTGGACTTGAAGCTCAACGTCACGAGGGCGCTCGGCCTCCCCGCCGCCTGCAGCGCGCCCGCCAACATCTCCGACTGCCCAAGGCTACTGAACCTGCCGCCCAATTCCAAGGACGCGGAGGTCTTCGAGCAGTTTGCCAAGCAGCAGGCAGCCCAG…
100	TkLTPd2.2	ATGGGTTCGAGAGTCTTTCTTGTCGCGGCCGTGCTGGCCGTGGCCGTGGCGGCGGCGGGGGCGGACGTCGCGGCGGACCGGGCGGAGTGCTCCGACAAGCTGGTGGCGCTGGCGACGTGCCTGACGTTCGTGCAGGGGCAGGGGCAGGCGCCGACGCCGGACTGCTGCGGGGGGCTGAAGACGGTGCTGCAGACCAGCCCCAAGTGCCTGTGCGTGCTCGTCAAGGACCGCGACGATCCCGGCCTGGACTTGAAGCTCAACGTCACGAGGGCGCTCGGCCTCCCCGCCGCCTGCAGCGCGCCCGCCAACATCTCCGACTGCCCAAGTACGTCCTCCATCCTTAAAGCTTGA
101	TkLTPd2.3	ATGGCTTTCGCGGCTCGCCGTAGCGGTGGTGGTGCACTGTTGATGATGCTGGCCGTGGCGGCGGCGGTTGTGGGGCCGGCGGGCGCGGACTTCGCGGCGGACAAGGCGGAGTGCGCGGACAAGCTGATGGGGCTGGCGACGTGCCTGACGTACGTGCAGCTGACGGCGACGGCGCGGGCGCCCACGCCGGACTGCTGCACCGGGTTCCGGCAGGTCCTGGGCACCAGCAAGCGGTGCATGTGCATCCTGGTCAAGGACCGCGACGAGCCGGCTCTCGGGATCAAGGTCAACATCACCCGCGCCATGAACCTCCCCTCCGTCTGCAACATCGCCGCCACCTTCTCGGACTGCCCCAAGATCCTCAACATGGCGCCGGACTCCAAGGAGACGGAGATCTTC…
102	TkLTPd2.4	ATGGCTTTCGCGGCTCGCCGTAGCGGTGGTGGTGCACTGTTGATGATGCTGGCCGTGGCGGCGGCGGTTGTGGGGCCGGCGGGCGCGGACTTCGCGGCGGACAAGGCGGAGTGCGCGGACAAGCTGATGGGGCTGGCGACGTGCCTGACGTACGTGCAGCTGACGGCGACGGCGCGGGCGCCCACGCCGGACTGCTGCACCGGGTTCCGGCAGGTCCTGGGCACCAGCAAGCGGTGCATGTGCATCCTGGTCAAGGACCGCGACGAGCCGGCGCTCGGGATCAAGGTCAACATCACCCGCGCCATGAACCTCCCCTCCGTCTGCAACATCGCCGCCACCTTCTCGGACTGCCCCAAGATCCTCAACATGTCGCCGGACTCCAAGGAGGCCGAGATCTTC…
103	TkLTPd3.1	ATGGCGATGCTCCTTCTCCTTGCCGCTGCTGCGGCGGCGGCGGGGCCGGCGGCCGGCGGCGCGGCTGTGGCGGACCCAGCAGGCTGCCAGGACGACGTTGTGGCGCTCAACGAGGCCTGCTACAAGTACGTGCAGAAGGGCGCGCCGACGGTGCCGCCGTCGCAGGAGTGCTGCGACGCCGTGAAGAGCGTGGACGTGCCCTGCGTCTGCAGCTACCTGGGCAGCCCCGGCGTGAGGGACAACATCAGCATGGAGAAGGTGTTCTACGTCTCCCAGCAGTGCGGCGTCAGCATCCCTGGGAACTGCGGAGGACCGAAGGTCTGA
104	TkLTPd3.2	ATGTCTCAGCTCGCCCGCGCCAGCCTGACTGCGATGGCGATGCTCCTTCTCCTTGCCGCTGCTGCGGCGGCGGCGGGGCCGGCGGCCGGCGGCGCGGCTGTGGCGGACCCAGCAGGCTGCCAGGACGACGTTGTGGCGCTCAACGAGGCCTGCTACAAGTACGTGCAGAAGGGCGCGCCGACGGTGCCGCCGTCGCAGGAGTGCTGCGACGCCGTGAAGAGCGTGGACGTGCCCTGCGTCTGCAGCTACCTGGGCAGCCCCGGCGTGAGGGACAACATCAGCATGGAGAAGGTGTTCTACGTCTCCCAGCAGTGCGGCGTCAGCATCCCTGGGAACTGCGGAGGACCGAAGGTCTGA
105	TkLTPd4.1	ATGATGCCACCCGCGGCCGTCGCCCTCGCGCTCCTCGTGGTCTCGACGCTGCAGCCCCGGGCGGCGGTGCAGGCGCAGGTGTCGGCCGCTCCGGCGGCGGCTCCGGCGCCCAGCTGGGGGAAGCTGGACTGCACGGGCGCGCAGCTCAACCTGTCCTCCTGCCTGACGTACGTGGAGTCCGGGAGCGCGCTGACGCGGCCGGAGAAGGGCTGCTGCGGGGCGCTCTCCGGCGTCGTGGACGGCGAGGCCGCCTGCCTGTGCGGGCTCGTGGGAGGGTACGGGTCCTTCGGGGTCCGCGTCGACGCCGTGCGTGCCCTCGCGCTGCCCACCATCTGCCGCGTGGAAGCACCGCCGCCCAGGCTCTGCGCCATGCTGGGCTTGCCCGGCGCGGAGCCGCCG…
106	TkLTPd4.2	ATGATGCCACCCGCGGCCGTCGCCCTCGCGCTCCTCGTGGTCTCGACGCTGCAGCCCCGGGCGGCGGTGCAGGCGCAGGTGTCGGCCGCTCCGGCGGCGGCTCCGGCGCCCAGCTGGGGGGAGCTGGACTGCACGGGCGCGCAGCTCAACCTGTCCTCCTGCCTGACGTACGTGGAGTCCGGGAGCGCGCTGACGCGGCCGGAGAAGGGCTGCTGCGGGGCGCTCTCCGGCGTCGTGGACGGCGAGGCCGCCTGCCTGTGCGGGCTCGTGGGAGGGTACGGGTCCTTCGGGGTCCGCGTCGACGCCGTGCGTGCCCTCGCGCTGCCCACCATCTGCCGCGTGGAAGCACCGCCGCCCAGGCTCTGCGCCATGCTGGGCTTGCCCGGCGCGGAGCCGCCG…
107	TkLTPd4.3	ATGATGCCACCCGCGGCCGTCGCCCTCGCGCTCCTCGTGGTCTCGACGCTGCAGCCCCGGGCGGCGGTGCAGGCGCAGATGTCGGCCGCTCCGGCGGCGGCTCCGGCGCCCAGCTGGGGGGAGCTGGACTGCACGGGCGCGCAGCTCAACCTGTCCTCCTGCCTGACGTACGTGGAGTCCGGGAGCGCGCTGACGCGGCCGGAGAAGGGCTGCTGCGGGGCGCTCTCCGGCGTCGTGGACGGCGAGGCCGCCTGCCTGTGCGGGCTCGTGGGAGGGTACGGGTCCTTCGGGGTCCGCGTCGACGCCGTGCGTGCCCTCGCGCTGCCCACCATCTGCCGCGTGGAAGCACCGCCGCCCAGGCTCTGCGCCATGCTGGGCTTGCCCGGCGCGGAGCCGCCG…
108	TkLTPd4.4	ATGATGCCACCCGCGGCCGTCGCCCTCGCGCTCCTCGTGGTCTCGACGCTGCAGCCCCGGGCGGCGGTGCAGGCGCAGATGTCGGCCGCTCCGGCGGCGGCTCCGGCGCCCAGCTGGGGGAAGCTGGACTGCACGGGCGCGCAGCTCAACCTGTCCTCCTGCCTGACGTACGTGGAGTCCGGGAGCGCGCTGACGCGGCCGGAGAAGGGCTGCTGCGGGGCGCTCTCCGGCGTCGTGGACGGCGAGGCCGCCTGCCTGTGCGGGCTCGTGGGAGGGTACGGGTCCTTCGGGGTCCGCGTCGACGCCGTGCGTGCCCTCGCGCTGCCCACCATCTGCCGCGTGGAAGCACCGCCGCCCAGGCTCTGCGCCATGCTGGGCTTGCCCGGCGCGGAGCCGCCG…
109	TkLTPd5.1	ATGGCAATGAGGCCGCTTGTCGTCCTGGCCCTGGCCGTGGCGCTCGCCGGCGTGGCGCTGGGAGGGGGCGCGGCCGAGGGGGCCGGCGAGTGCGGGAGGTCCTCCCCCGACCGGATGGCCCTGCGCATGGCCCCGTGCATCTCGGCGGCGGACGAGCCGGACTCGGCGCCCTCCAGCAGCTGCTGCTCGGCGGTGCACACCATCGGCAAGAGCCCCAGCTGCCTGTGCGCCGTCATGCTGTCCGGCACCGCCAAGATGGCCGGGATCAAGCCCGAGGTCGCCATCACCATCCCCAAGCGCTGCAACATGGCCGACCGCCCCGTCGGCTACAAGTGCGGAGATTACACGCTGCCTTGA
110	TkLTPd5.2	ATGGCAATGAGGCCGCTCGTCATCCTGGCCCTGGCCGTGGCGCTGGCCGGCGTGGCGCTGGGAGGGGGCGCGGCCGAGGGGGCCGGCGAGTGCGGGAGGTCCTCCCCCGACCGGATGGCCCTGCGCATGGCCCCGTGCATCTCGGCGGCGGACGAGCCGGACTCGGCGCCCTCGAGCAGCTGCTGCTCGGCGGTGCACACCATCGGCAAGAGCCCCAGCTGCCTGTGCGCCGTCATGCTGTCCGGCACCGCCAAGATGGCCGGGATCAAGCCCGAGGTCGCCATCACCATCCCCAAGCGCTGCAACATGGCCGACCGCCCCGTCGGCTACAAGTGCGGAGATTACACGCTGCCTTGA
111	TkLTPd5.3	ATGGCAATGAGGCCGCTCGTCGTCCTGGCTCTGGCCGTGGCGCTGGCCGGGGTGGCGCTGCGAGGGGGCGCCGCGGAGGGGGCCGGCGAGTGCGAGAGGTCCTCCCCCGACCGGATGGCCCTGCGCATGGCCCCGTGCATCTCGGCGGCGGACGAGCCGGACTCGGCGCCCTCGAGCAGCTGCTGCTCGGCGGTGCACACCCTAGGGAAGAGCCCCAGCTGCCTGTGCGCCGTCATGCTGTCCGGCACCGCCAAGATGGCCGGGATCAAGCCCGAGGTCGCCATCACCATCCCCAAGCGCTGCAACATGGCCGACCGCCCCGTCGGCTACAAGTGCGGAGATTACACGCTGCCTTGA
112	TkLTPd5.4	ATGGCAATGAGGCCGCTTGTCGTCCTGGCCCTGGCCGTGGCGCTCGCCGGCGTGGCGCTGGGAGGGGGCGCGGCCGAGGGGGCCGGCGAGTGCGGGAGGTCCTCCCCCGACCGGATGGCCCTGCGCATGGCCCCGTGCATCTCGGCGGCGGACGAGCCGGACTCGGCGCCCTCGAGCAGCTGCTGCTCGGCGGTGCACACCATCGGCAAGAGCCCCAGCTGCCTGTGCGCCGTCATGCTGTCCGCCACCGCACGCCAGGCCGGCGTCAAGCCCGCCGTCGCCATGACCATCCCCAAGCGCTGCGCCATCGCCAACCGCCCCATCGGCTACAAATGCGGCCCATACACCCTGCCATGA
113	TkLTPd5.5	ATGTCGACGAGGAGTCTGCTGGTGCTCGCTCTGGTGGTCGCGGCCGCGGCGTGCCTCGCGGCGCCGCGCGGCGCGCACGGGGCCGGCGAGTGCGGGAAGACGCCGGCGGACAAGATGGCGCTGAAGCTGGCGCCGTGCGCGTCGGCGGGGCAGGACCCCAAGTCGGCGCCGTCCAGCGGGTGCTGCACGGCCGTGCACACCATCGGGAAGCAGAGCCCCAAGTGCCTCTGCGCCGTCATGCTCTCCGACACCGCCAAGAGCGCCGGCATCAAGCCGGAGGTCGCCATGTCCATCCCCAAGCGCTGCAACCTCGTCGACCGCCCGGTCGGCTACAAGTGCGGAGCTTACACTCTGCCGTGA
114	TkLTPd5.6	ATGTCGATGAGGAGTCTGCTGGTGCTCGCTCTGGTGGTCGCGGCCGCGGCGTGCCTCGCGGCGCCGCGCGGCGCGCACGGGGCCGGCGAGTGCGGGAAGACGCCGGCGGACAAGATGGCGCTGAAGCTGGCGCCGTGCGCGTCGGCGGGGCAGGACCCCAAGTCGGCGCCGTCCAGCGGGTGCTGCACGGCTGTGCACACCATCGGCAAGCAGAGCCCCAAGTGCCTCTGCGCCGTCATGCTCTCCGACACCGCCAAGAGCGCCGGCATCAAGCCGGAGGTCGCCATGTCCATCCCCAAGCGCTGCAACCTCGTCGACCGCCCGGTCGGCTACAAGTGCGGAGCTTACACTCTGCCGTGA
115	TkLTPd5.7	ATGTCGATGAGGAGTCTGCTGGTGCTCGCTCTGGTGGTCGCGGCCGCGGCGTGCCTCGCGGCGCCGCGCGGCGCGCACGGGGCCGGCGAGTGCGGGAAGACGCCGGCGGACAAGATGGCGCTGAAGCTGGCGCCGTGCGCGTCGGCGGGGCAGGACCCCAAGTCGGCGCCGTCCAGCGGGTGCTGCGCGGCGGTGCACACCATCGGCAAGCAGAGCCCCAAGTGCCTCTGCGCCGTCATGCTCTCCGACACCGCCAAGAGCGCCGGCATCAAGCCGGAGGTCGCCATGTCCATCCCCAAGCGCTGCAACCTCGTCGACCGCCCGGTCGGCTACAAGTGCGGAGCTTACACTCTGCCCTGA
116	TkLTPd5.8	ATGGAGTCCAAGGCGGCGAGGTGCCTCTGCTTGCTGGCGATGCTCCTGGTGGCCGGGCTCGGGGCGGCGCGCGGCGCCGGGGAGTGCGGCCGCGTGCCGGCGGACAGGATGGCGCTCAAGCTGGCGCCGTGCGCGGCGGCCACGCAGAACCCCCGGGCCGCGGTGGCGCCCGGCTGCTGCGCGCAGATACGCAGCATCGGGCGCAGCCCCAAGTGCCTGTGCGCCGTCATGCTGTCCAGCACCGCGCGCCAGGCCGGCGTCAAGCCCGCCGTCGCCATGACCATCCCCAAGCGCTGCGCCATCGCCAACCGCCCCATCGGCTACAAATGCGGCCCATACACCCTGCCATGA
117	TkLTPd5.9	ATGGAGACCAAGGCGGCAAGGTGCCTCTGCTTGCTGGCGATGCTCCTGGTGGCCGGGCTCGGGGCGGCGCGCGGCGCCGGGGAGTGCGGCCGCGTGCCGGCGGACAGGATGGCGCTCAAGCTGGCGCCGTGCGCGGCGGCCACGCAGAACCCCCGGGCCGCGGTGGCGCCCGGCTGCTGCGCGCAGATACGCAGCATCGGGCGCAGCCCCAAGTGCCTGTGCGCCGTCATGCTGTCCAGCACCGCGCGCCAGGCCGGCGTCAAGCCCGCCGTCGCCATGACCATCCCCAAGCGCTGCGCCATCGCCAACCGCCCCATCGGCTACAAATGCGGCCCATACACCCTGCCATGA
118	TkLTPd5.10	ATGGAGTCCAAGGCGGCGAGGTGCCTCTGCTTGCTGGCGATGCTCCTGGTGGCCGGGCTCGGGGCGGCGCGCGGCGCCGGGGAGTGCGGCCGCGTCCCGGCGGACAAGATGGCGCTCAAGCTGGCCCCGTGCGCGGCGGCCACCCAGAACCCCGGGGCCAAGGTGGCGCCCGGCTGCTGCGCGCAGATACGCAGCATCGGGCGCAGCCCCAAGTGCCTGTGCGCCGTCATGCTGTCCAGCACCGCGCGCCAGGCCGGCGTCAAGCCCGCCGTCGCCATGACCATCCCCAAGCGCTGCGCCATCGCCAACCGCCCCATCGGCTACAAATGCGGCCCATACACCCTGCCATGA
119	TkLTPd5.11	ATGGAGTCCAAGGCGGCGAGGTGCCTCTGCTTGCTGGCGATGCTCCTGGTGGCCGGGCTCGGGGCGGCGCGCGGCGCCGGGGAGTGCGGCCGCGTGCCGGCGGACAGGATGGCGCTCAAGCTGGCCCCGTGCGCGGCGGCCACCCAGAACCCCGGGGCCAAGGTGGCGCCCGGCTGCTGCGCGCAGATACGCAGCATCGGGCGCAGCCCCAAGTGCCTGTGCGCCGTCATGCTGTCCGCCACCGCACGCCAGGCCGGCGTCAAGCCCGCCGTCGCCATGACCATCCCCAAGCGCTGCGCCATCGCCAACCGCCCCATCGGCTACAAATGCGGCCCATACACCCTGCCATGA
120	TkLTPd5.12	ATGGAGTCCAAGGCGGCGAGGTGCCTCTGCTTGCTGGCGATGCTCCTGGTGGCCGGGCTCGGGGCGGCGCGCGGCGCCGGGGAGTGCGGCCGCGTGCCGGCGGACAGGATGGCGCTCAAGCTGGCCCCGTGCGCGGCGGCCACCCAGAACCCCGGGGCCAAGGTGGCGCCCGGCTGCTGCGCGCAGATACGCAGCATCGGGCGCAGCCCCAAGTGCCTGTGCGCCGTCATGCTGTCCGGCACCGCCAAGATGGCCGGGATCAAGCCCGAGGTCGCCATCACCATCCCCAAGCGCTGCAACATGGCCGACCGCCCCGTCGGCTACAAGTGCGGAGATTACACGCTGCCTTGA
121	TkLTPd6.1	ATGGCTAAGTCACGCACAATGGTTGCGGCATTGTTACTTGTCATGGCAGTGTCCCTCGCTGCACTAGAGGGTGTTCATGGCGTCTGCGGCATGTCAAATGATGAATTCAAGCTTTGCCAGCCCGCGGCGGCAGTGAATAACCCGACAGACAGTCCATCAGCTGAGTGTTGTGCTGCCCTTGGGAAGGCCAACCTATCATGCATCTGCCGCTACAAGGGCATCGCCGGCATATGGCTGAGAATGTACCACATCGATGCAAACCGCGCCATGGCGCTACCCGGTAAGTGCGGTCTCACCATGCCAAACAACTGCTCTTGA
122	TkLTPd6.2	ATGGCTAAGTCACACACAATGGTTGCGGCATTGTTACTTGTCATGGCAGTGTCCCTCGCTGCACTAGAGGGTGTTCATGGCGTCTGCGGCATGTCAAATGATGAATTCAAGCTTTGCCAGCCCGCGGCGGCAGTGAATAACCCGACGGACAGTCCATCAGCTGAGTGTTGTGCTGCCCTTGGGAAGGCCAACCTATCATGCATCTGCCGCTACAAGGGCATCGCCGGCATATGGCTGAGAATGTACCACATCGATGCAAACCGCGCCATGGCGCTACCCGGTAAGTGCGGTCTCACCATGCCAAACAACTGCTCTTGA
123	TkLTPd6.3	ATGGCCAGGTCACAGGCATTGGCTGCAACATTGTTGCTTGTCCTGGTGGTGTCCCTTGCCGCAATAGAGAGTGTTCATGGCGTTTGCGGCATGTCGAATGACGAATTCAAGCTTTGTCAGCCCGCAGCGGCAGTGAATAACCCAACAAACAGTCCATCCGCTGAGTGTTGTGCCCCGCTAGGAAAGGCAAACCTAGCATGCATCTGCCGCTACAAAGGCATGGCCGGCATATGGCTGAAAATGTATCATATTGACGCACGTCGTGCCATGGCACTACCAGGCAAGTGCGGCCTTACCATGCCAAGCAACTGCTCTTGA
124	TkLTPd6.4	ATGGCCAAGTCACAGGCATTGGTAGCAACATTGTTGCTTGTCCTGGTGGGGTCCCTTGCCGCAATAGAGAGTGTTCATGGCGTTTGCGGCATGTCGAATGACGAATTCAAGCTTTGTCAGCCCGCGGCGGCAGTGAATAACCCGACAGATAGTCCATCTGCTGAGTGTTGTGCCGCGCTAGGAAAGGCAAACCTATCGTGCATCTGCCGCTACAAAGGCATGGCCGGCATATGGCTGAAAATGTATCATATTGACGCACGTCGTGCCATGGCACTACCAGGCAAGTGCGGCCTTACCATGCCAAGCAACTGCTCTTGA
125	TkLTPd7.1	ATGGCCGGCAAGAAGGCGCTGGCGCTGGCGCTCATGGTCGTCCTCATCGCGGCGACGGCGCAGGCGGTGTGCGACATGGACAACGACGACTTCATGGCGTGCCAGCCGGCGGCGGCGGCGACGACGGACCCGCAGCCGGCGCCGTCGGAGGCGTGCTGCGCGACGCTGGGGAAGGCGGACCTGCGGTGCCTCTGCTCCTACAAGAACTCCCCCTGGCTCAGCCTCTACAACATCGACCCCAAGCGCGCCATGGAGCTGCCGGCCAAGTGCGGCCTCACCACGCCGCCCGACTGCTAG
126	TkLTPd7.2	ATGGCCGGCAGGAAGGCGCTGGCGCTCACGGTCGTCCTCGTCGTCGTCGCGGCGACGGCGCAGGCGGTGTGCGACATGGACAACGACGACTTCATGGCGTGCCAGCCGGCGGCGGCGGCGACGACGGACCCGCAGCCGGCGCCGTCGGAGGCGTGCTGCGCGACGCTGGGGAAGGCGGACCTGCGGTGCCTCTGCTCCTACAAGAACTCCCCCTGGCTCAGCCTCTACAACATCGACCCCAAGCGCGCCATGGAGCTGCCGGCCAAGTGCGGCCTCACCACGCCGCCCGACTGCTAG
127	TkLTPd7.3	ATGCAGCAGCGCTCGGTGTGCTACTTGCGCGACATGGCCGGCAGCAGGAAGGCGCTGGCGCTGACGGTCCTCCTCCTCGTCGCCCTCGCGGCGACGGCGCAGGCGGTGTGCGACATGGACAACGACGACTTCATGGCGTGCCAGCCGGCGGCGGCGGCGACGACGGACCCGCAGCCGGCGCCGTCGGAGGCGTGCTGCGCGACGCTGGGGAAGGCGGACCTGCGCTGCCTCTGCTCCTACAAGAACTCGCCCTGGCTCAGCCTCTACAACATCGACCCCAAGCGCGCCATGGAGCTGCCGGCCAAGTGCGGCCTCACCACGCCGCCCGACTGCTAG
128	TkLTPd8.1	ATGGCGTCCAAATCCACATCTTGTTTCCCGGCGCTCTTCCTGGCGCTCAACCTCCTCCTGGTCGCCGGCGTCCGCGGCCAGAGCCGCAACCCGTGCCCGACGAACGCGCTGGCCGACCTCAAGGTGTGCGCCGACGTGCTGGTGCTGCTCAAGCTCAAGATCAACGTGCCGGCCAACCAGCAGTGCTGCCCGATGATCGGGCAGCTCGTCAAGCTCGACGTCGCCGCCTGCCTCTGCGCCGCCATCAAGCTCAGCGTCCTCGGCATCCCCGTCAACCTGCCGCTCGACATCCCCCTCGTCCTCAACTACTGCGGCCGGAACGCAACCGCAGCCGGCTCCAAATGCTCGTGA
129	TkLTPd8.2	ATGGCGTCCAAGTCCACCGCTTGTTTCCCGGCGCTCTTCCTGGCGCTCAACCTCCTCCTGGTCGCCGGCGTCCGCGGCCAGAGCCGCAACCCGTGCCCGACGAACGCGCTGGCCGACCTCAAGGTGTGCGCCGACGTGCTGGTGCTGCTCAAGCTCAAGATCAACGTGCCGGCCAACCAGCAGTGCTGCCCGATGATCGGGCAGCTCGTCAAGCTCGACGTCGCCGCCTGCCTCTGCGCCGCTATCAAGTTCAGCGTCATCGGCATCCCCATCAACCTGCCGCTCGACATCCCACTGGTCCTCAACTACTGCGGCCGGAACGCAACCGCAGCCGGCTCCAAGTGCTCCTGA
130	TkLTPd9.1	ATGGCCCGCCTCGGCACCACCCCGTCAGTGCTCGCGCTCCTCCTCGCCGCGGCGACGCTCTCCTCCGCCGCGTTACCCACAGCCGGTGGCGCGACACGCAGGGTGCTGTGGGCCAAGAGCGTCCCGGCCGACCCGTTCTGCCCGTGGGAGGCGGTCAAGTTCGGCGCGTGCGCGGCCGTGCTCGGCCTCGCGGACGCGCAGGCCGGCGCGCAGCTCGGGAGCGAGTGCTGCCAGCTCGTGGGCGGGCTGGCCGCGGCGGAGGCGGCCGCGTGCCTCTGCCTCGCCGCCAAGGAGGGCGTGCTCGGCCTCGTCTCCGCCGAGTGGTCCGTCGGCGTCGAGCTCCTCGCCAGCGCCTGCAAGAAGGAGATCCCCGACGGCTTCAAGTGCGTGTGA
131	TkLTPd9.2	ATGGCCCGCCTCGGCACCACCCCGTCAGTGCTCGCGCTCCTCCTCGCCGCGGCGACGCTCTCCTCCGCCGCGTTACCCACAGCCGGTGGCGCGACACGCAGGGTGCTGTGGGCCAAGAGCGTCCCGGCCGACCCGTTCTGCCCGTGGGAGGCGGTCAAGTTCGGCGCGTGCGCGGCCGTGCTCGGCCTCGCGGACGCGCAGGCCGGCGCGCAGCTCGGGAGCGAGTGCTGCCAGCTCGTGGGCGGTCTCGCCGCGACGGAGGCCGCCGCGTGCCTCTGCCTCGCCGCCAAGGAGGGCGTGCTCGGCCTCGTCTCCGCCGAGTGGTCCGTCGGCGTCGAGCTCCTCGCCAGCGCCTGCAAGAAGGAGATCCCCGACGGCTTCAAGTGCGTGTGA
132	TkLTPd9.3	ATGGCCCGCCTCGGCACCACCCCGTCAGTGCTCGCGCTCCTCCTCGCCGCGGCGACGCTCTCCTCCGCCGCGTTACCCACAGCCGGTGGCGCGACACGCAGGGTGCTGTGGGCCAAGAGCGTCCCGGCCGACCCGTTCTGCCCGTGGGAGGCGGTCAAGTTCGGCGCGTGCGCGGCCGTGCTCGGCCTCGCGGACGCGCAGGCCGGCGCGCAGCTCGGGAGCGAGTGCTGCCAGCTCGTGGGCGGTCTCGCCGCGACGGAGGCCGCCGCGTGCCTCTGCCTCGCCGCCAAGGAGGGCGTGCTCGGCCTCGTCTCCGCCGAGTGGTCCGTCGGCGTCGAGCTCCTCGCCAGCGCCTGCAAGACGGACATCCCCGACGGCTTCAAGTGCGTGTGA
133	TkLTPd9.4	ATGGCCCGCCTCGGCACCACCCCGTCGGTCCTCGCGCTCCTCCTCGCCGCGGCGACGCTCTCCTCCGCCGCGTTACCCACGGCCGGCGGCGCACCACGTAGGGTGCTGTGGACCAAGGGCGTCCCGGCCAACCCGTTCTGCCCGTGGGAGGCCGTCAAGTTCGGCGCGTGCGCGGCGGTGCTCGGCCTCGCTGACGCGCAGGCCGGCGCGCAGCTCGGGAGCGAGTGCTGCCAGCTCGTGGGCGGGCTGGCCGCGGCGGAGGCGGCCGCGTGCCTCTGCCTCGCCGCCAAGGAGGGCGTGCTCGGCCTCGTCTCCGCCGAGTGGTCCGTCGGCGTCGAGCTCCTCGCCAGCGCCTGCAAGACGGACATCCCCGACGGCTTCAAGTGCGTGTGA
134	TkLTPd9.5	ATGGCCCGCCTCGGCACCACCCCGTCGGTCCTCGCGCTCCTCCTCGCCGCGGCGACGCTCTCCTCCGCCGCGTTACCCACGGCCGGCGGCGCACCACGTAGGGTGCTGTGGACCAAGGGCGTCCCGGCCAACCCGTTCTGCCCGTGGGAGGCCGTCAAGTTCGGCGCGTGCGCGGCGGTGCTCGGCCTCGCGGACGCGCAGGCCGGCGCGCAGCTCGGGAGCGAGTGCTGCCAGCTCGTGGGCGGGCTGGCCGCGGCGGAGGCGGCCGCGTGCCTCTGCCTCGCCGCCAAGGAGGGCGTGCTCGGCCTCGTCTCCGCCGAGTGGTCCGTCGGCGTCGAGCTCCTCGCCAGCGCCTGCAAGAAGGAGATCCCCGACGGCTTCAAGTGCGTGTGA
135	TkLTPd10.1	ATGTGGAGCGGCGTTGGCGCGCGCCTTCTGCCGCAGGCGGTGGCCATCGCCATCGCCGTGGCCGTCGCCTGCTGCATGGCCGCCGCGCCGTCGTCGGCGCAGGGGACAACGACGCCCGCGGACGCCAGCGGCGCGGTGCCGTCGTGCGCGTCGAAGCTCGTGACGTGCGCGGGCTACCTGAACACCACCGACACGCCGCCGGAGTCGTGCTGCGACCCGCTCAAGGAGGCGGCGACCACGCAGGCGGCGTGCATGTGCGCCATCCTCATGAACAAGGCCGCGCTGCAGGCGTTCGGCGTGGCGCCGGAGCAGGGGGTGCTCCTCGCCAAGCGCTGCGGCGTCACCACCGACGCGTCCACCTGCGCCAAGTACACCGCCGGCGCCGGTGCCGGTAAGCCC…
136	TkLTPd11.1	ATGGTGCCGAAGGCCTCCCTCCTCGTGGCCCTCAGCCTGGTTCTCGTCTTCACCGTGGCCAACGCGTGCGGCGATAGCTGCCCGACGCCGACTCCGGCGACCCCGACACCGACGCCGTCCCACAGCAAGTGCCCCAAGAACGCACTGAAGCTCGCTGCGTGCGCCGACGTCCTGGGCCTCGTCAGCGCCGAGGTCGGCCAGCCGCCGGCCGAGCCGTGCTGCAGCATCCTCGGCGGCCTCGCCGACCTCGAGGCCGCCGTCTGCCTCTGCACGGCCATCAAGGCCAACGTGCTCGGCATCAGCCTCGACATCCCCCTCAAGCTCAGCCTGCTCGTCAACTACTGCGGCAAGAACCTCCCAAGTGGCTTCATTTGCGCTTGA
137	TkLTPd11.2	ATGGCCATGGTAGCGAGAGCCGCGCTGCTCCTGGCCATGGTGGTCGTGGCAAGCGCCACCTACTGCCCCCCGCCGCCGGCGCCGGTGCCGGTGCCCCGCTACGGGTCGTGCCCCCAGAACGCGCTCAAGCTGCACGTGTGTGCCAACGTGCTGAACCTGGTGAAGGCCAAGATCGGCGTGCCGCCAGCGGAGCCCTGCTGCTCGCTCCTCGACGGGCTTGTCAACCTGGACGCCGCCGTCTGCCTTTGCACCGCCATCAAGGCCAACGTGCTGGGCGTCGTCGACGTCGGCCTGCCCCTCCAGCTCGGCCTCCTCGTCAACCACTGCGGCAGGAAGCTCCCGGCTGGCTTCCAGTGCCCTAACTGA
138	TkLTPd11.3	ATGGCAGGAAAGGCATCCATCGCGCTGTTTCTCGCCGTGAACCTGGTCGTGTTCTCCGTGGCCAGCGCGTGCGGGGGAAACTGCCCGACCCCGTCCACGCCCACCCCATCGACGCCCACCCCGACCCCGGGCTCGCTCGGCAGGTGCCCACGCGACGCGCTGAAGGTGGGCGCGTGTGTCAACGCGCTGAACCTGGTCAAGGTCCAGGTGGGCAGGCCGACCGCGTTGCCGTGCTGCCCGCTGCTGGATGGGCTCGTCGACCTGGAGGCGGCCCTGTGCCTCTGCACAGTGATCAACGCCAACGTCCTCAACATCGTCAAGCTCAACCTCCCCATCAACCTCAGCCTCATCCTCAACCACTGCGGCAAGAAAGCACCCACCGGGTTTATGTGCTAA
139	TkLTPd11.4	ATGGCAGGAAAGGCATCCATCGCGCTGTTTCTCGCCGTGAACCTGGTCGTGTTCTCCGTGGCCAGCGCGTGCGGGGGAAACTGCCCGACCCCGTCCACGCCCACCCCATCGACGCCCACCCCAACCCCGGCCTCGCTCGGCAGGTGCCCACGCGACGCGCTGAAGGTGGGCGCGTGTGTCAACGCGCTGAACCTGGTCAAGGCGCAGGTGGGCAGGCCGACCGCGTTGCCGTGCTGCCCGCTGCTGGATGGGCTCGTCGACCTGGAGGCGGCCCTGTGCCTCTGCACGGTGATCAAGGCCAACGTCCTCAACATCGTCAAGCTCAACCTCCCCATCAACCTCAGCCTCATCCTCAACCACTGCGGCAAGAAAGCACCCACCGGGTTTATGTGCTAA
140	TkLTPd11.5	ATGGCAGGCAAGGCATCGATCGCGCTGTTCCTCGCCGTGAACCTGGTCGTGTTCTCCGTGGCCAGCGCGTGCGGGGGAAACTGCCCGACCCCGTCCACGCCCACCCCATCGACGCCCACCCCGACCCCGGGCTCGCTCGGCAGGTGCCCACGCGACGCGCTGAAGGTGGGCGCGTGTGTCAACGCGCTGAACCTGGTCAAGGTCCAGGTGGGCAGGCCGACCGCGTTGCCGTGCTGCCCGCTGGTGGATGGGCTCGTCGACGTCGAGGCGGCCCTGTGCCTCTGCACGGTGATCAATGCCAGCGTCCTCAGCATCGTCAAGCTCAACCTCCCCATCAACCTCAGCCTCATCCTCAACCACTGCGGCAAGAAAGCGCCCACCGGGTTCATGTGCTAA
141	TkLTPg1.1	ATGGCGGCTCGGCGTAGTGGTGCGGTGGTGGCGGCGTTGATGGCCCTGCTGGTCGGGCTCGCGGGCGCGGACTTCGCGGCGGACCGGGCGGAGTGCGCGGACAAGCTGATGGGGCTGGCGACGTGCCTGACGTACGTGCAACTGGCGGCGACGGCGCGGTCGCCCACGCCGGACTGCTGCTCCGGGTTCCGGCAGGTGCTGGGCGCCAGCAAGAAGTGCCTGTGCGTGCTGGTCAAGGACCGCGACGAGCCCACCCTGGGGATCAAGTTCAACGTCACCCGCGCCATGAACCTCCCCTCCGCCTGCAACATCCCGGCCACCTTCTCCGACTGTCCCAAGATCCTCAACATGTCGCCGGACTCCAAGGAGGCCGAGATCTTCAAGCAGTACGGGATCGAG…
142	TkLTPg1.2	ATGGTGGTGGCGGCGGCGCTAGTCGGGCTCGCTGGCGCCGACTTCGCGGCGGACAGGGCGGAGTGCGCGGACAAGCTGATGGGGCTGGCGACGTGCCTGACGTACGTGCAGCTGGCGGCGACGGCGCGCTCGCCCACGCCGGACTGCTGCTCCGGGTTCCGGCAGGTGCTGGGCGCCAGCAAGAAGTGCCTGTGCGTGCTGGTCAAGGACCGCGACGAGCCCACCCTGGGGATCAAGTTCAACGTCACCCGCGCCATGAACCTCCCCTCCGCCTGCAACATCCCCGCCACCTTCTCCGACTGCCCCAAGATCCTCAACATGTCGCCGGACTCCAAGGAGGCCGAGATCTTCAAGCAGTACGGGATCGAGCACGAGGGCAAGAACGCCACCGCCGGCGGC…
143	TkLTPg1.3	ATGGCAGCTCGGCGTAGTGGTGCGGTGGTGGCAGCGTTGATGGTGGTGGCGGCGGCGCTAGTCGGGCTCGCTGGCGCCGACTTCGCGGCGGACAGGGCGGAGTGCGCGGACAAGCTGATGGGGCTGGCGACGTGCCTGACGTACGTGCAACTGGCGGCGACGGCGCGGTCGCCCACGCCGGACTGCTGCTCCGGGTTCCGGCAGGTGCTGGCCGCAAGCAAGAAGTGCCTGTGCGTGCTGGTCAAGGACCGCGACGAGCCCACCCTGGGGATCAAGTTCAACGTCACCCGCGCCATGAACCTCCCCTCCGCCTGCAACATCCCGGCCACCTTCTCCGACTGTCCCAAGATCCTCAACATGTCGCCGGACTCCAAGGAGGCCGAGATCTTCAAGCAGTAC…
144	TkLTPg1.4	ATGACGCTCGTCGTGGCGGCGGCTGTGGGGCTGGCCGGCGCGGACTTCGCGGCGGACAAGGCGGAGTGCGCGGACAAGCTGATGGGGCTGGCGACGTGCCTGACGTACGTGCAGCTGACGGCGACGGCGCGGGCGCCCACGCCGGACTGCTGCACCGGGTTCCGGCAGGTGCTGGGCACCAGCAAGCGGTGCATGTGCATCCTGGTCAAGGACCGCGACGAGCCGGCGCTCGGGATCAAGGTCAACATCACCCGCTCCATGAACCTCCCCTCTGTTTGCAACATCGCCGCCACCTTCTCCGACTGCCCCAAGATCCTTAACATGTCGCCGGACTCCAAGGAGGCCGAGATCTTCAAGCAGTACGGGATCGAGCACGAGGGCAAGAACGCCACCGCCGGC…
145	TkLTPg1.5	ATGGCTTTCGCGGCTCGCCGTAGCGGTGGTGGTGCACTGTTGATGATGCTGGCCGTGGCGGCGGCGGTTGTGGGGCCGGCGGGCGCGGACTTCGCGGCGGACAAGGCGGAGTGCGCGGACAAGCTGATGGGGCTGGCGACGTGCCTGACGTACGTGCAGCTGACGGCGACGGCGCGGGCGCCCACGCCGGACTGCTGCACCGGGTTCCGGCAGGTCCTGGGCACCAGCAAGCGGTGCATGTGCATCCTGGTCAAGGACCGCGACGAGCCGGCTCTCGGGATCAAGGTCAACATCACCCGCGCCATGAACCTCCCCTCCGTCTGCAACATCGCCGCCACCTTCTCGGACTGCCCCAAGATCCTCAACATGGCGCCGGACTCCAAGGAGACGGAGATCTTC…
146	TkLTPg1.6	ATGGCTTTCGCGGCTCGCCGTAGCGGTGGTGGTGCACTGTTGATGATGCTGGCCGTGGCGGCGGCGGTTGTGGGGCCGGCGGGCGCGGACTTCGCGGCGGACAAGGCGGAGTGCGCGGACAAGCTGATGGGGCTGGCGACGTGCCTGACGTACGTGCAGCTGACGGCGACGGCGCGGGCGCCCACGCCGGACTGCTGCACCGGGTTCCGGCAGGTCCTGGGCACCAGCAAGCGGTGCATGTGCATCCTGGTCAAGGACCGCGACGAGCCGGCTCTCGGGATCAAGGTCAACATCACCCGCGCCATGAACCTCCCCTCCGTCTGCAACATCGCCGCCACCTTCTCGGACTGCCCCAAGATCCTCAACATGGCGCCGGACTCCAAGGAGACGGAGATCTTC…
147	TkLTPg1.7	ATGGCTTTCGCGGCTCGCCGTAGCGGTGCACTGTTGATGACGCTGGTCGTGGCGGCGGCGGCGTTGGGGCCGGCGGGCGCGGACTTCGCGGCGGACAAGGCGGAGTGCGCGGACAAGCTGATGGGGCTGGCGACGTGCCTGACGTACGTGCAGCTGACGGCGACGGCGCGGGCGCCCACGCCGGACTGCTGCACCGGGTTCCGGCAGGTGCTGGGCACCAGCAAGCGGTGCATGTGCATCCTGGTCAAGGACCGCGACGAGCCGGCGCTGGGCATCAAGGTCAACATCACCCGCTCCATGAACCTCCCCTCTGTTTGCAACATCGCCGCCACCTTCTCCGACTGCCCCAAGATCATCAACATGCCGCCGGACTCCATGGAGGTAGAGATCTTCAAGCAG…
148	TkLTPg1.8	ATGGCTTTCGCGGCTCGCCGTAGCGGTGCACTGTTGATGACGCTCGTCGTGGCGGCGGCTGTGGGGCTGGCCGGCGCGGACTTCGCGGCGGACAAGGCGGAGTGCGCGGACAAGCTGATGGGGCTGGCGACGTGCCTGACGTACGTGCAGCTGACGGCGACGGCGCGGGCGCCCACGCCGGACTGCTGCACCGGGTTCCGGCAGGTGCTGGGCACCAGCAAGCGGTGCATGTGCATCCTGGTCAAGGACCGCGACGAGCCGGCGCTGGGCATCAAGGTCAACATCACCCGCTCCATGAACCTCCCCTCTGTTTGCAACATCGCCGCCACCTTCTCCGACTGCCCCAAGATCATCAACATGCCGCCGGACTCCATGGAGGTAGAGATCTTCAAGCAGTAT…
149	TkLTPg1.9	ATGGCAGCTCGGCGTAGTGGTGCGGTGGTGGCAGCGTTGATGGTGGTGGCGGCGGCGCTAGTCGGGCTCGCTGGCGCCGACTTCGCGGCGGACAGGGCGGAGTGCGCGGACAAGCTGATGGGGCTGGCGACGTGCCTGACGTACGTGCAGCTGACGGCGACGGCGCGGGCGCCCACGCCGGACTGCTGCACCGGGTTCCGGCAGGTCCTGGGCACCAGCAAGCGGTGCATGTGCATCCTGGTCAAGGACCGCGACGAGCCGGCTCTCGGGATCAAGGTCAACATCACCCGCGCCATGAACCTCCCCTCCGTCTGCAACATCGCCGCCACCTTCTCCGACTGCCCCAAGATCATCAACATGCCGCCGGACTCCATGGAGGTAGAGATCTTCAAGCAGTAT…
150	TkLTPg1.10	ATGGCAGCTCGGCGTAGTGGTGCGGTGGTGGCAGCGTTGATGGTGGTGGCGGCGGCGCTAGTCGGGCTCGCTGGCGCCGACTTCGCGGCGGACAGGGCGGAGTGCGCGGACAAGCTGATGGGGCTGGCGACGTGCCTGACGTACGTGCAGCTGACGGCGACGGCGCGGGCGCCCACGCCGGACTGCTGCACCGGGTTCCGGCAGGTGCTGGGCACCAGCAAGCGGTGCATGTGCATCCTGGTCAAGGACCGCGACGAGCCGGCGCTGGGCATCAAGGTCAACATCACCCGCTCCATGAACCTCCCCTCTGTTTGCAACATCGCCGCCACCTTCTCCGACTGCCCCAAGATCATCAACATGCCGCCGGACTCCATGGAGGTAGAGATCTTCAAGCAGTAT…
151	TkLTPg1.11	ATGGCGGCTCGGCGTAGTGGCGCGGTGGTGGCGGCGTTGATGGCCGTGCTGGTCGGGCTCGCGGGCGCGGACTTCGCGGCGGACCGGGCGGAGTGCGCGGACAAGCTGATGGGGCTGGCGACGTGCCTGACGTACGTGCAGCTGACGGCGACGGCGCGGGCGCCCACGCCGGACTGCTGCACCGGGTTCCGGCAGGTGCTGGGCACCAGCAAGCGGTGCATGTGCATCCTGGTCAAGGACCGCGACGAGCCGGCGCTGGGCATCAAGGTCAACATCACCCGCTCCATGAACCTCCCCTCTGTTTGCAACATCGCCGCCACCTTCTCCGACTGCCCCAAGATCATCAACATGCCGCCGGACTCCATGGAGGTAGAGATCTTCAAGCAGTATGCGCGTGAG…
152	TkLTPg2.1	ATGGGTTCGAGAGTCTTTCTTGTCGCGGCCGTGGTGGCCGTGGCCGTGGCCGCGGCGGGGGCGGACGTCGCGGCGGACCGGGCGGAGTGCTCCGACAAGCTGGTGGCGCTGGCGACGTGCCTGACGTTCGTGCAGGGGCAGGGGCAGGCGCCGACGCCGGACTGCTGCGGGGGGCTGAAGACGGTGCTGCAGACCAGCCCCAAGTGCCTGTGCGTGCTCGTCAAGGACCGCGACGATCCCGGCCTGGACTTGAAGCTCAACGTCACGAGGGCGCTCGGCCTCCCCGCCGCCTGCAGCGCGCCCGCCAACATCTCCGACTGCCCAAGGCTACTGAACCTGCCGCCCAATTCCAAGGACGCGGAGGTCTTCGAGCAGTTTGCCAAGCAGCAGGCAGCCCAG…
153	TkLTPg2.2	ATGGGTTCGAGAGTCTTTCTTGTCGCGGCCGTGGTGGCCGTGGCCGTGGCCGCGGCGGGGGCGGACGTCGCGGCGGACCGGGCGGAGTGCTCAGACAAGCTGGTGGCGCTGGCGACGTGCCTGACGTTCGTGCAGGGGCAGGGGCAGGCGCCGACGCCACACTGCTGCGGGGGGCTGAAGACGGTGCTGCAGACCAGCCCCAAGTGCCTGTGCGTGCTCGTCAAGGACCGCGACGATCCCGGCCTGGACTTGAAGCTCAACGTCACGAGGGCGCTCGGCCTCCCCGCCGCCTGCAGCGCGCCCGCGAACATCTCCGACTGCCCAAGGCTACTGAACCTGCCGCCCAATTCCAAGGACGCGGAGGTCTTCGAGCAGTTTGCCAAGCAGCAGGCAGCCCAG…
154	TkLTPg2.3	ATGGGATCGAGAGTCTTTCTCGCCGCGGCCGTGGTGGCCGTGGCCGTGGCCGCGGCGGGGGCGGACGTGGCGGCGGACCGGGCGGAGTGCTCGGACAAGCTGGTGGCGCTGGCGACGTGCCTGACGTTCGTGCAGGGGCAGGGGCAGGCGCCGACGCCGGACTGCTGCGGGGGGCTGAAGACGGTGCTGCAGACCAGCCCCAAGTGCCTGTGCGTGCTCGTCAAGGACCGCGACGACCCCGGTCTGGACTTGAAGCTCAACGTCACCAGGGCGCTCGGCCTCCCCGCCGCCTGCAGCGCGCCCGCCAACATCTCCGACTGCCCAAGGCTACTGAACCTGCCGCCCAATTCCAAGGACGCGGAGGTCTTCGAGCAGTTTGCCAAGCAGCAGGCAGCCCAG…
155	TkLTPg2.4	ATGGGTTCGAGAGTCTTTCTTGTCGCGGCCGTGCTGGCCGTGGCCGTGGCGGCGGCGGGGGCGGACGTCGCGGCGGACCGGGCGGAGTGCTCAGACAAGCTGGTGGCGCTGGCGACGTGCCTGACGTTCGTGCAGGGGCAGGGGCAGGCGCCGACGCCGGACTGCTGCGGGGGGCTGAAGACGGTGCTGCAGACCAGCCCCAAGTGCCTGTGCGTGCTCGTCAAGGACCGCGACGATCCCGGCCTGGACTTGAAGCTCAACGTCACGAGGGCGCTCGGCCTCCCCGCCGCCTGCAGCGCGCCCGCCAACATCTCCGACTGCCCAAGGCTACTGAACCTGCCGCCCAATTCCAAGGACGCGGAGGTCTTCGAGCAGTTTGCCAAGCAGCAGGCAGCCCAG…
156	TkLTPg3.1	ATGGTGGTGGTGGTGATGATGGGGGCGGCGGTGGCTAGCGTGGGAGCGGACATGGACGCGGACCGGAGCGAGTGCGCGGAGCAGCTGGTGGGGCTGGCGCCGTGCCTGCAGTACGTGCAGGGGCAGGCGCGGTCGCCGGCGCCGGACTGCTGCGGCGGGCTGAGCCAGGTGCTGGACAAGAGCCCCAAGTGCCTCTGCGTGCTGGTCAAGGACAAGGACGACCCCAACCTGGGCATCAAGATCAACGCCTCCCTCGCGCTCGCCCTCCCCTCCGCCTGCGGCAACACCAAGGCCAACGTCTCCCACTGCCCACAGCTGCTGCACCTCCCTCCGAACTCCAAGGACGCCGCCATCTTCAGCCCCGGCGGCGACAAGGGCGCCGCTGCAGCTCCAGCCAAG…
157	TkLTPg3.2	ATGGCGGTGCAGTGGCCGGTGATGGTGGTGGTGGTGATCATGGGGGCGGCGGTGGCGTGCGTGGGAGCGGACATGGACGCGGACCGGAGCGAGTGCGCGGAGCAGCTGGTGGGGCTGGCGCCGTGCCTGCAGTACGTGCAGGGGCAGGCGCGGTCGCCGGCGCCGGACTGCTGCGGCGGGCTGAGCCAGGTGCTGGACAAGAGCCCCAAGTGCCTCTGCGTGCTGGTCAAGGACAAGGACGACCCCAACCTGGGCATCAAGATCAACGCCTCCCTCGCGCTCGCCCTCCCCTCCGCCTGCGGCAACACCAAGGCCAACGTCTCCCACTGCCCACAGCTGCTGCACCTCCCTCCGAACTCCAAGGACGCCGCCATCTTCAGCCCCGGCGGCGACAAGGGC…
158	TkLTPg3.3	ATGGCGGTGCAGTGGCCGGTGATGGTGGTGGTGGTGATCATGGGGGCGGCGGTGGCGTGCGTGGGAGCGGACATGGACGCGGACCGGAGCGAGTGCGCGGAGCAGCTGGTGGGGCTGGCGCCGTGCCTGCAGTACGTGCAGGGGCAGGCGCGGTCGCCGGCGCCGGACTGCTGCGGCGGGCTGAGCCAGGTGCTGGACAAGAGCCCCAAGTGCCTCTGCGTGCTGGTCAAGGACAAGGACGACCCCAACCTGGGCATCAAGATCAACGCCTCCCTCGCGCTCGCCCTCCCCTCCGCCTGCGGCAACACCAAGGCCAACGTCTCCCACTGCCCACAGCTGCTGCACCTCCCTCCGAACTCCAAGGACGCCGCCATCTTCAGCCCCGGCGGCGACAAGGGC…
159	TkLTPg3.4	ATGGCGACGGCGGTGCAGTGGCCGGTGATGGTGGTGGTGGTGATGATGGGGGCGGTGATGGCGGCGCGCGTGGGGGCGGACATGGACGCGGACCGGAGCGAGTGCGCGGAGCAGCTGGTGGGGCTGGCGCCGTGCCTGCAGTACGTGCAGGGGCAGGCGCGGTCGCCGGCGCCGGACTGCTGCGGCGGGCTGAGCCAGGTGCTGGACAAGAGCCCCAAGTGCCTCTGCGTGCTGGTCAAGGACAAGGACGACCCCAACCTGGGCATCAAGATCAACGCCTCCCTCGCGCTCGCCCTCCCCTCCGCCTGCGGCAACACCAAGGCCAACGTCTCCCACTGCCCACAGCTGCTGCACCTCCCTCCGAACTCCAAGGACGCCGCCATCTTCAGCCCCGGCGGC…
160	TkLTPg3.5	ATGGCGACGGCGGTGCAGTGGCCGGTGATGGTGGTGGTGGTGATGATGGGGGCGGTGATGGCGGCGCGCGTGGGGGCGGACATGGACGCGGACCGGAGCGAGTGCGCGGAGCAGCTGGTGGGGCTGGCGCCGTGCCTGCAGTACGTGCAGGGGCAGGCGCGGTCGCCGGCGCCGGACTGCTGCGGCGGGCTGAGCCAGGTGCTGGACAAGAGCCCCAAGTGCCTCTGCGTGCTGGTCAAGGACAAGGACGACCCCAACCTGGGCATCAAGATCAACGCCTCCCTCGCGCTCGCCCTCCCCTCCGCCTGCGGCAACACCAAGGCCAACGTCTCCCACTGCCCACAGCTGCTGCACCTCCCTCCGAACTCCAAGGACGCCGCCATCTTCAGCCCCGGCGGC…
161	TkLTPg4.1	ATGGCGCGGTGGTGTCAGCTGGCGGCGGTGCTGCTCGCCGTGTCGATGGCGGCGTCGACGTCGGTGGCGCAGGACGCGCTGCAGACCAAGTGCCAGGGGGACCTGCAGAAGCTGTCGGACTGCATGGACTACGCGACGGGGCACGAGGACACGCCGTCGGCCAAGTGCTGCGAGGACACGGCGGACACGCAGAAGTCGCGGCCCGAGTGCCTCTGCTCCATCATCCAGCAGGTGCACAGCGGCAGCCACGGCGTGCAGCAGCTCGGCCTCCGCTTCGACCGCCTCCTGGCCCAGCCCGCAGCCTGCAAGCTCACCTACGCCAACGTCTCCCTCTGCATCAACCTGCTGCACCTGACCCCGAGCTCGCCAGACTACGCTCTCTTCGCAAATGCTTCCAAG…
162	TkLTPg4.2	ATGGCGCGGTGGTGCCAGCTGGCGGCGGTGCTGCTCGCCGTGTCGATGGCGGCGTCGACGTCGGTGGCGCAGGACGCGCTGCAGACCAAGTGCCAGGAGGACCTGCAGAAGCTGTCGGACTGCATGGACTACGCGACGGGGCACGAGGACACGCCGTCGGCCAAGTGCTGCGAGGACACGGCGGACACGCAGAAGTCGCGGCCCGAGTGCCTCTGCTCCATCATCCAGCAGGTGCACAGCGGCAGCCACGGCGTGCAGCAGCTCGGCCTCCGCTTCGACCGCCTCCTGGCCCAGCCCGCAGCCTGCAAGCTCACCTACGCCAACGTCTCCCTCTGCATCAACCTGCTGCACCTGACCCCGAGCTCGCCAGACTACGCTCTCTTCGCAAATGCTTCCAAG…
163	TkLTPg4.3	ATGGCGCGGTGGTGTCAGCTGGCGGCGGTGCTGCTCGCCGTGTCGATGGCGGCGTCGACGTCGGTGGCGCAGGACGCGCTGCAGACCAAGTGCCAGGAGGACCTGCAGAAGCTGTCGGACTGCATGGACTACGCGACGGGGCACGAGGACACGCCGTCGGCCAAGTGCTGCGAGGACACGGCGGACACGCAGAAGTCGCGGCCCGAGTGCCTCTGCTCCATCATCCAGCAGGTGCACAGCGGCAGCCACGGCGTGCAGCAGCTCGGCCTCCGCTTCGACCGCCTCCTGGCCCAGCCCGCAGCCTGCAAGCTCACCTACGCCAACGTCTCCCTCTGCATCAACCTGCTGCACCTGACCCCGAGCTCGCCAGACTACGCTCTCTTCGCAAATGCTTCCAAG…
164	TkLTPg4.4	ATGGCGCGGTGGTGTCAGCTGGCGGCGGTGCTGCTCGCCGTGTCGATGGCGGCGTCGACGTCGGTGGCGCAGGACGCGCTGCAGACCAAGTGCCAGGAGGACCTGCAGAAGCTGTCGGACTGCATGGACTACGCGACGGGGCACGAGGACACGCCGTCGGCCAAGTGCTGCGAGGACACGGCGGACACGCAGAAGTCGCGGCCCGAGTGCCTCTGCTCCATCATCCAGCAGGTGCACAGCGGCAGCCACGGCGTGCAGCAGCTCGGCCTCCGCTTCGACCGCCTCCTGGCCCAGCCCGCCGCCTGCAAGCTCCCCAACGCCAACGTTTCCCTCTGCATCAACCTGCTGCACCTGACCCCGAGCTCGCCAGACTACGCTCTCTTCGCAAATGCTTCCAAG…
165	TkLTPg5.1	ATGGGTCACCACGTCCGCCGATTAGTCCTGGTGCTCCTCTTCGCTGCCGCGGCCATGGCGACTAGCGAAGTGGAGACGACGCCACCGATCCCGGACCAGATAGTCCTCCCGCCACTCCCGTCGCCGGCCGACATCCCGGTCACGCCGCCGTGTCTGAAGAGCATATCCGTGTGCGCACTCGTCTACCAGGACCCCTCCCAGCTGGCACCGTGCTGCGTCGCCGTCAAGAAGCTCTTCGGCAGCGACCCGGAGTGCATCTGCAACGGAATCGCTGAGGCTCAGAAGGTCGCAAAGCAGTCCGGCCTCAACTACACCGTCGACGGCCAGGAGATGTTTCGCCGGTGCGAGATGCCTCTCACCAGCTGCGACCCCGAAAAACCAGGATCACGAAGCATTGGA…
166	TkLTPg6.1	ATGGCGGCAAGAGCGAGAGCGGTGGCAGCCATGTCCAGCAGCAGCAGCGTCCTCCTGGCCGCGGCGGTGGCACTGGCACTGCTGGTGTCTTCGGCGTCGGCGCAGTCCGGGTGCACGTCTGTGCTGATCGGCCTGTACCCATGCATGAACTACATCAGCGGCAGCGGCACGGCCCCGACCAAGTCCTGCTGCTCGCAGCTCGGCTCCGTCGTGCAGTCCCAGCCGCAATGCCTCTGCACCGCGCTCGGCGGTGACTCGTCGTCGCTCGGAGGCGTCACCATCAACAAGACCCGCGCGCTAGAGCTGCCCAACGCCTGCAACGTGCAGACCCCGCCGGCGAGCAAGTGCAACGGCGCTGGAGGTGGCAGTGCTCCGGGCGCTGGCTCAGGATCGAAGACG…
167	TkLTPg6.2	ATGTCCAGCAGCAGCAGCGTCCTCCTGGCCGCGGCGGTGGCACTGGCGCTGCTGGTGGCGTCGGCGTCGGCGCAGTCCGGGTGCACGTCTGTGCTGATCGGCCTGTACCCATGCATGAACTACATCAGCGGCAGCGGCACGGCCCCGACCAAGTCCTGCTGCTCGCAGCTCGCCTCCGTCGTGCAGTCCCAGCCGCAGTGCCTCTGCAGCGCGCTCGGCGGTGACTCCTCGTCGCTCGGCGGCGTCACCATCAACAAGACCCGCGCGCTGGAGCTGCCCAACGCCTGCAACGTGCAGACCCCGCCGGCGAGCAAGTGCAACGGCGCTGGTGCTGGCAGTGCTCCGGGCGCCAGTTCCAACACGCCGACCACCCCGGCAGTGCAGACACCGGCCGGCTTG…
168	TkLTPg6.3	ATGTCCAGCAGCAGCAGCGTCCTCCTGGCCGCGGTGGCGGCACTGGCGCTGCTGGTGTCTTCGGCGTCGGCGCAGTCCGGGTGCACGTCTGTGCTGATCGGCCTGTACCCATGCATGAACTACATCAGCGGCAGCGGCACGGCCCCGACCAAGTCCTGCTGCTCGCAGCTCGCCTCCGTCGTGCAGTCCCAGCCGCAGTGCCTCTGCAGCGCGCTCGGCGGTGACTCCTCGTCGCTCGGCGGCGTCACCATCAACAAGACCCGCGCGCTGGAGCTGCCCAACGCCTGCAACGTGCAGACCCCGCCGGCGAGCAAGTGCAACGGCGCTGGTGGTGGCAGTGCTCCTGGTGCCAGTGCCAACACGCCGACCACCCCGGCAGTGCAGACACCGGCCGGCTTG…
169	TkLTPg6.4	ATGGCGGCAAGAGCGAGAGCGGTGGCCGCCATGTCCAGCAGCAGCAGCGTCCTCCTGGCCGCGGCGGTGGCACTGGCACTGCTGGTGTCTTCGGCGTCGGCGCAGTCCGGGTGCACGTCTGTGCTGATCGGCCTGTACCCATGCATGAACTACATCAGCGGCAGCGGCACGGCCCCGACCAAGTCCTGCTGCTCGCAGCTCGCCTCCGTCGTGCAGTCCCAGCCGCAATGCCTCTGCACCGCGCTCGGCGGTGACTCGTCGTCGCTCGGAGGCGTCACCATCAACAAGACCCGCGCGCTGGAGCTGCCCAACGCCTGCAACGTGCAGACCCCGCCGGCGAGCAAGTGCAACGGCGCTGGTGGTGGCAGTGCTCCTGGTGCCAGTGCCAACACGCCGACC…
170	TkLTPg6.5	ATGGCGGCGAGAGCGAGAGCGGTGGCAGCCACGTCCAGCAACAGCAGCATCCTCCTGGCCGCGGCGGTGGCACTGGCACTGCTGGTGTCTTCGGCGTCGGCGCAGTCCGGGTGCACGTCTGTGCTGATCGGCCTGTACCCATGCATGAACTACATCAGCGGCAGCGGCACGGCCCCGACCAAGTCCTGCTGCTCGCAGCTCGCCTCCGTCGTGCAGTCCCAGCCGCAGTGCCTCTGCAGCGCTCTCGGCGGTGACTCGTCGTCGCTCGGTGGCATCACCATCAACAAGACACGCGCGCTCGAGCTGCCCAACGCCTGCAACGTGCAGACCCCGCCGGCGAGCAAGTGCAACGGCGCTGGTGGTGGCAGTGCTCCTGGTGCCAGTGCCAACACGCCGACC…
171	TkLTPg6.6	ATGGCGGCAAGAGCGAGAGCGGTGGCAGCCATGTCCAGCAGCAGCAGCGTCCTCCTGGCCGCGGCGGTGGCACTGGCACTGCTGGTGTCTTCGGCGTCGGCGCAGTCCGGGTGCACGTCTGTGCTGATCGGCCTGTACCCATGCATGAACTACATCAGCGGCAGCGGCACGGCCCCGACCAAGTCCTGCTGCTCGCAGCTCGCCTCCGTCGTGCAGTCCCAGCCGCAATGCCTCTGCACCGCGCTCGGCGGTGACTCGTCGTCGCTCGGAGGCGTCACCATCAACAAGACCCGCGCGCTGGAGCTGCCCAACGCCTGCAACGTGCAGACCCCGCCGGCGAGCAAGTGCAACGGCGCTGGTGGTGGCAGTGCTCCTGGTGCCAGTGCCAACACGCCGACC…
172	TkLTPg6.7	ATGGCGCCGAGAACCATGTCAAGCAGCAGCAGTATCCTCCTGGCAGCGGCTGTGGCGGCGCTGCTGGTGGCGTCGGCATCGGCGCAGTCCGGGTGCACGGCAGCGCTCGTCGGCCTTTACCCGTGCTTGAACTACATCAGCGGCAACGACACGGCGCCCACCAAGTCCTGCTGCTCGCAGCTGAGCTCCGTCGTGCAGTCCCAGCCGCAGTGCCTCTGCAGCGCGCTCGGCGGCGACTCGTCGTCGCTCGGCGGCATGACCATCAACAAGACGCGCGCGCTCGAGCTCCCCAAGGCGTGCAACGTGCAGACCCCGCCGGCGAGCAAGTGCAACGGCGGTGGCAGTGCTCCTGGCGCCGCCACGCCAACCACGCCCGAGGTGCAGGCACCGGCAGGGTCT…
173	TkLTPg6.8	ATGGCGGCGAGAACCATGTCAAGCAGCAGCAGTATCCTCCTGGCAGCGGCTGTGGCGGCGCTGCTGGTGGCGTCGGCATCGGCGCAGTCCGGGTGCACGGCAGCGCTCGTCGGCCTTTACCCGTGCTTGAACTACATCAGCGGCAACGACACGGCGCCCACAAAGTCCTGCTGCTCGCAGCTGGGCTCCGTGGTGCAGTCCCAGCCGCAGTGCCTCTGCAGCGCGCTCGGCGGCGACTCCTCGTCGCTCGGCGGCATGACCATCAACAAGACGCGCGCGCTCGAGCTCCCCAAGGCGTGCAACGTGCAGACCCCGCCGGCGAGCAAGTGCAACGGTGGTGGCACTGCTCCTGGCGCAGCTACGCCGACCACGCCTGAGGTACAGACACCGGCCGGCTCT…
174	TkLTPg6.9	ATGGCGGCGAGAATTATGTCCGGCAGCAGCATATTCTTGGCCGCGGCGGTGGCAGCGGCCTTGCTGGTGGCGACAGCGTCGGCGCAGTCCGGGTGCACGGCGGCGCTCGTCGGCCTGTACCCGTGCATGAACTACATCAGCGGCAACGACACGGCGCCCACCAAGTCCTGCTGCTCGCAGCTGAGCTCCGTCGTGCAGTCCCAGCCGCAGTGCCTCTGCAGCGCGCTCGGCGGCGACTCGTCGTCGCTCGGCGGCATGACCATCAACAAGACGCGCGCGCTCGAGCTCCCCAAGGCGTGCAACGTGCAGACCCCGCCGGCGAGCAAGTGCAACGGTGGTGGCAGTGCTCCGGGCGCCGCCACGCCGACCACTCCCGAGGTGCAGGCACCGGCTGGCTCT…
175	TkLTPg6.10	ATGGCGGCGAGAATTATGTCCGGCAGCAGCATATTCTTGGCCGCGGCGGTGGCAGCGGCCTTGCTGGTGGCGACAGCGTCGGCGCAGTCCGGGTGCACGGCCGCGCTCGTCGGCCTCTACCCGTGCTTGAACTACATCAGCGGCAACGACACGGCACCCACCAAGTCCTGCTGCTCGCAGCTGAGCTCCGTGGTGCAGTCCCAGCCGCAGTGCCTCTGCAGCGCGCTCGGCGGCGACTCGTCGTCGCTCGGCGGCATGACCATCAACAAGACGCGCGCGCTCGAGCTCCCCAAGGCGTGCAACGTGCAGACCCCGCCGGCGAGCAAGTGCGACGGCGCTGGAGGCGGCAGTGCTCCGGGCGCTGGCTCGGGATCGAAGACGACACCGACGGCGTACTTG…
176	TkLTPg6.11	ATGGCGGGGAGAACCATGTCAAGCAGCAGCAGTATCCTCCTGGCAGCGGCTGTGGCGGCCCTGCTGGTGGCGTCAGCGTCGGCGCAGTCCGGGTGCACGGCCGCGCTCGTCGGCCTCTACCCGTGCTTGAACTACATCAGCGGCAACGACACGGCACCCACCAAGTCCTGCTGCTCGCAGCTGAGCTCCGTGGTGCAGTCCCAGCCGCAGTGCCTCTGCAGCGCGCTCGGCGGCGACTCGTCGTCGCTCGGCGGCATGACCATCAACAAGACGCGCGCGCTCGAGCTCCCCAAGGCGTGCAACGTGCAGACCCCGCCGGCGAGCAAGTGCGACGGCGCTGGAGGCGGCAGTGCTCCGGGCGCTGGCTCGGGATCGAAGACGACACCGACGGCGTACTTG…
177	TkLTPg6.12	ATGGCGGCGAGGGCGGTGACCATGCTGGCGCTCGTCGTCGCGGCGGCGGTCCTGGCCGGCGGCGCGTCGGCGCAGTCGCCCACGAGCGGGTGCACGCAGACGCTCATCGGCATGTCGCCCTGCCTCAACTACATCACGGGCAACGAGACGGCGCCGTCCAAGTCGTGCTGCTCGCAGCTCGCCTCCGTGGTAAGCTCCAAGCCGGAGTGCCTCTGCGTCGCGCTCAACGCCAACCCCGCCGCGCTCGGGCTCGGCACCGTCAACAAGACCCGCGCCCTCGGCCTCCCCGACCAGTGCGGCGTCAAGACGCCTCCGCTCAGCAACTGCGCCTCTGCCCCTACCACGTCGCCGTCCTCCGGCGCGCCGGCGGGACAGACGCCAACATCCTCCGGAGCAGGG…
178	TkLTPg6.13	ATGGCTCGGAGCGGGCTCGGGGTGGTCGCCGTCCTCGTCCTCGTCGCGACGGCGACACGTTGCTCGGCGCAGACGACGACGATGACGATGCCCACGTGCGCGCCGGTGCCGCTCAGCCTGTCCCCGTGCATCGGCTACCTCTTCGGCGCCGGCTCGGCGGCGCTGCCGTCGTGCTGCTCGCAGCTGCAGGCCTTCTTCCAGTCCCAGGGCCCCTGCCTGTGCGCCATGTCCAAGCTCGCGCCCAGCCCCTTCGGCCTCGTCCTCGGCCAGGTCCAGGGCATGATCCCCAACGTGTGCAACCTGCCCACCGACCCGTGCGACGATGTCTTTGGCGCGAGCAATTCGACGGACGACTCGGCGACCCCAACCGCAAAGGCCACGGCTCCAGAGGCGGCACCT…
179	TkLTPg6.14	ATGGCGGAGAGGGCGGTGACCATGCTGGCCGCGGCGGCGCTCGTCGTCGTGGCGGCGGTCCTGGCCGGCGGCGCGTCGGCGCAGTCGACGAGCGGGTGCACGCAGACGCTGATCGGCATGTCGCCCTGCCTCAACTACATCACGGGCAACGAGACGGCGCCGTCCAAGTCGTGCTGCTCGCAGCTCGCCACCGTGGTGAGCTCCAAGCCGGAGTGCCTCTGCGTCGCGCTCAACGCCAACCCCGCCGCGCTCGGGCTCGGCACCGTCAACAAGACCCGCGCCCTCGGCCTCCCCGACCAGTGCGGCGTCAAGACGCCGCCGCTCAGCAACTGCGCCTCGGCCCCCACCACCTCGCCGTCCTCCGGCGCGCCGGCGGGACAGACGCCAACATCCTCCGGA…
180	TkLTPg6.15	ATGGCGGAGAGGGCGGTGACCATGCTGGCCGCGGCGGCGCTCGTCGTCGTGGCGGCGGTCCTGGCCGGCGGCGCGTCGGCGCAGTCGACGAGCGGGTGCACGCAGACGCTGATCGGCATGTCGCCCTGCCTCAACTACATCACGGGGAACGAGACGGCGCCATCCAAGTCGTGCTGCTCGCAGCTCGCCACCGTGGTGAGCTCCAAGCCGGAGTGCCTCTGCGTCGCGCTCAACGCCGACCCCGCCGCGCTCGGGCTCGGCACCGTCAACAAGACCCGCGCCCTCGGCCTCCCCGACCAGTGCGGCGTCAAGACGCCGCCGCTCAGCAACTGCGCCTCGGCCCCCACCACCTCGCCGTCCTCCGGCGCGCCGGCGGGACAGACGCCAACATCCTCCGGA…
181	TkLTPg6.16	ATGGCGGCGAGGGCGGTGACGATGCTGGCAGCGGCGGCGCTCGTCGTCGTGGCGGCGGTCCTGGCCGGCGGCGCGTCGGCGCAGTCGACGAGCGGGTGCACGCAGACTCTCATCGGCATGTCGCCCTGCCTCAACTACATCACGGGGAACGAGACGGCGCCATCCAAGTCGTGCTGCTCGCAGCTCGCCACCGTGGTGAGCTCCAAGCCGGAGTGCCTCTGCGTCGCGCTCAACGCCGACCCCGCCGCGCTCGGGCTCGGCACCGTCAACAAGACCCGCGCCCTCGGCCTCCCCGACCAGTGCGGCGTCAAGACTCCGCCGCTCAGCAACTGCGCCTCCGCCCCCACCACGTCGCCGTCCTCCGGCGCGCCGGCGGGACAGACGCCAACATCCTCCGGA…
182	TkLTPg6.17	ATGGCGGCGAGGGCGGTGACCATGCTGGCGCTGGTGGTGGCGGCGGCGGTCCTGGCCGGCGGCGCGTCGGCGCAGTCGCCTACGAGCGGGTGCACGCAGACGCTGATCGGCATGTCGCCCTGCCTCAACTACATCACGGGCAACGAGACGGCGCCGTCCAAGTCGTGCTGCTCGCAGCTCGCCTCGGTGGTGAGCTCCAAGCCGGAGTGCCTCTGCGTCGCGCTCAACGCCAACCCCGCCGCGCTCGGGCTCGGCACCGTCAACAAGACCCGCGCCCTCGGCCTCCCCGACCAGTGCGGCGTCAAGACGCCGCCGCTCAGCAACTGCGCCTCGGCCCCCACCACCTCGCCGTCCTCCGGCGCGCCGGCGGGACAGACGCCAACATCCTCCGGAGCAGGG…
183	TkLTPg7.1	ATGGCAGCTAGGACGTCGCTGCTGCTTCTACTCGCGCTGGCCGCGGTGGTGGCTCACGTCGACGGTGCGACCGTGGCCGCGCCGGCGCCGGCCGTGGACTGCAGCGACGCCCTGATCAGCCTGGCGGGGTGCCTGAGCTACGTGCAGGAGGGGAGCACGGTGGCGACGCCTGAGAAGTCATGCTGCTCCGGGCTCAAGGACGTGGTGAAGAAGGAGGTGGCCTGCCTCTGCCAGGCCTTCCAGGGCGGCCAGGACTACGGCGTCACCCTCAACATGACCAAGGCCCTGCAGCTGCCCGGCGCCTGCAAGGTCAAGACGCCTCCCTTCAGCAAGTGCCACATTTCCATTCCGGGCGTGACCGGAGGGTCTCCAGCACCTGCACCTGCCCCGTCTTCCGGT…
184	TkLTPg7.2	ATGGCAGCTAGGACGTCGCTGCTGCTTCTACTCGCGCTGGCCGCGGTGGTGGCTCACGTCGACGGTGCGACCGTGGCCGCGCCGGCGCCGGCCGTGGACTGCAGCGACGCCCTGATCAGCCTGGCGGGGTGCCTGAGCTACGTGCAGGAGGGGAGCACGGTGGCGATGCCGGAGGCGACCTGCTGCTCCGGGCTCAAGGACGTGGTGAAGAAGGAGGTGGCCTGCCTCTGCCAGGCCTTCCAGGGCGGCCAGGACTACGGCGTCACCCTCAACATGACCAAGGCCCTGCAGCTGCCCGGCGCCTGCAAGGTCAAGACGCCTCCCTTCAGCAAGTGCCACATTTCCATTCCGGGCGTGACCGGAGGGTCTCCAGCACCTGCACCTGCCCCGTCTTCCGGT…
185	TkLTPg7.3	ATGGCAGCTAGGACGTCGATCACGGCCACGAAACGGCCATGGCTGCTGCTTCTCGCAGCACTGGCCACGGTGGTAGCGCACGTCGACGGTGCGACTGTAGCCGCTCCGGCGCCGGCTGTTGACTGCAGCGACGCCTTGATCAGCCTGGCGGGGTGCCTGAGCTACGTGCAGGAGGGGAGCACGGTGGCGACGCCGGAGGGGTCGTGCTGCTCGGGGCTCAAGGACGTGGTGAAGAAGGAGGTGGCCTGCCTCTGCCAGGCCTTCCAGGGCGGCCAGGACTACGGCGTCACCCTCAACATGACCAAGGCCCTGCAGCTGCCCGGCGCCTGCAAGGTCAAGACGCCTCCCTTCAGCAAGTGCCACATTTCCATTCCGGGCGTGGCCGGTGGGTCTCCAGCA…
186	TkLTPg7.4	ATGGCAGCTAGGTCGATGGCGGACACGGCACGGCCATGGCTGCTGCTTCTTGCAGCACTAGCCACGGTGGTAGCGCACGCCGACGGTGCGACCGTGGCCGCGCCGGCGCCGGCCGTGGACTGCAGCGACGCCCTGATCAGCCTGGCGGGGTGCCTGAGCTACGTGCAGGAGGGGAGCACGGTGGCGACGCCTGAGAAGTCATGCTGCTCCGGGCTCAAGGACGTGGTGAAGAAGGAGGTGGCCTGCCTCTGCCAGGCCTTCCAGGGCGGCCAGGACTACGGCGTCACCCTCAACATGACCAAGGCCCTGCAGCTGCCCGGCGCCTGCAAGGTCAAGACGCCTCCCTTCAGCAAGTGCCACATTTCCATTCCGGGCGTGACCGGTGGGTCTCCAGCACCT…
187	TkLTPg7.5	ATGGCAGCTAGGACGTCGCTGCTGCTTCTACTCGCGCTGGCCGCGGTGGTGGCTCACGTCGACGGTGCGACCGTGGCCGCGCCGGCGCCGGCCGTGGACTGCAGCGACGCCCTGATCAGCCTGGCGGGGTGCCTGAGCTACGTGCAGGAGGGGAGCACGGTGGCGATGCCGGAGGCGACCTGCTGCTCCGGGCTCAAGGACGTGGTGAAGAAGGAGGTGGCCTGCCTCTGCCAGGCCTTCCAGGGCGGCCAGGACTACGGCGTCACCCTCAACATGACCAAGGCCCTGCAGCTGCCCGGCGCCTGCAAGGTCAAGACGCCTCCCTTCAGCAAGTGCCACATTTCCATTCCGGGCGTGACCGGTGGGTCTCCAGCACCTGCACCTGCCCCGTCTTCCGGT…
188	TkLTPg7.6	ATGGCAGCTAGGTCGATGGCGGACACGGCACGGCCATGGCTGCTGCTTCTTGCAGCACTAGCCACGGTGGTAGCGCACGCCGACGGTGCGACCGTGGCCGCGCCGGCGCCGGCCGTGGACTGCAGCGACGCCCTGATCAGCCTGGCGGGGTGCCTGAGCTACGTGCAGGAGGGGAGCACGGTGGCGACGCCTGAGAAGTCATGCTGCTCCGGGCTCAAGGACGTGGTGAAGAAGGAGGTGGCCTGCCTCTGCCAGGCCTTCCAGGGCGGCCAGGACTACGGCGTCACCCTCAACATGACCAAGGCCCTGCAGCTGCCCGGCGCCTGCAAGGTCAAGACGCCTCCCTTCAGCAAGTGCCACATTTCCATTCCGGGCGTGACCGGAGGGTCTCCAGCACCT…
189	TkLTPg7.7	ATGGCGGACACGGCACGGCCATGGCTGCTGCTTCTTGCAGCACTAGCCACGGTGGTAGCGCACGCCGACGGTGCGACCGTGGCCGCGCCGGCGCCGGCCGTGGACTGCAGCGACGCCCTGATCAGCCTGGCGGGGTGCCTGAGCTACGTGCAGGAGGGGAGCACGGTGGCGACGCCTGAGAAGTCATGCTGCTCCGGGCTCAAGGACGTGGTGAAGAAGGAGGTGGCCTGCCTCTGCCAGGCCTTCCAGGGCGGCCAGGACTACGGCGTCACCCTCAACATGACCAAGGCCCTGCAGCTGCCCGGCGCCTGCAAGGTCAAGACGCCTCCCTTCAGCAAGTGCCACATTTCCATTCCGGGCGTGACCGGAGGGTCTCCAGCACCTGCACCTGCCCCGTCT…
190	TkLTPg8.1	ATGGCTCTCACCGGCGGCGCCACCACCGCAGCGTGCATCCTCGTCCTCCTCGCGCTCGCCGACGCCGCGGGGGCGGCTACCCGGGCGCCAGCGCCGGCGCCGGCGCCGGACTGCATGGAGGCGTTGATTAGCCTCGCAGACTGCCTCGACTATGTGACGCCCAGCACCAAGTCGGCTCGGCCTTCCAAGGCTTGCTGCACGGAGGTGAAGACCGCCGTCGGCACCCCCGCCACCGTGAAGTGCCTCTGCGCTGCCATGGACGCCAAGACAACTCCGATACCGATCAACATGACACGGGTGCTCGCTCTCCCCACCGCCTGCGGCCAATCCGCCTCCGTCTTGAACAAGTGTCACGCTGCACATGGGCCGGGTGGTGCTCCTGCTGAAGCACCGTCACCT…
191	TkLTPg8.2	ATGGCTCTCACCGGCGGCGCCACCACCGCAGCGTGCATCCTCGTCCTCCTCGCGCTCGCCGACGCCGCGGGGGCGGCTACCCGGGCGCCAGCGCCGGCGCCGGCGCCGGACTGCATGGAGGCGTTGATTAGCCTCGCAGACTGCCTCGACTATGTGACGCCCAGCACCAAGTCGGCTCGGCCTTCCAAGGCTTGCTGCACGGAGGTGAAGACCGCCGTCGGCACCCCCGCCACCGTGAAGTGCCTCTGCGCTGCCATGGACGCCAAGACAACTCCGATACCGATCAACATGACACGGGTGCTCGCTCTCCCCACCGCCTGCGGCCAATCCGCCTCCGTCTTGAACAAGTGTCACGCTGCACATGGGCCGGGTGGTGCTCCTGCTGAAGCACCGTCACCT…
192	TkLTPg8.3	ATGGCTCTCACCGGCGGCGTCGCCACCACCGCAGCGTGCATCCTCGTCCTCCTCGCGCTCGCCGACGCCGCGGGGGCGGCCACCCGGGCGCCGGCGCCCGCGCCGGCGCAGGACTGCACGGAGGCGTTGACTAGCCTCGCAGTCTGCCTCGACTATGTGTTGCCCGACAGCAAGTCGGCCCGGCCTACCAAGGCCTGCTGCACGGAGGTGAAGACCGCCGTCGGCACCCCCGCCACCGTGAAGTGCCTCTGCGCTGCCATGGACGCCAAGACAACTCCGATACCGATCAACATGACACGGGTGCTCGCTCTCCCCACCGCCTGCGGCCAATCCGCCTCTGTCTTGAGCAAGTGCCACGCTGCGGCTCCTGCTGAAGCACCGGCGCCTTCAGCATCCAGT…
193	TkLTPg8.4	ATGGCTCTCGCCGGCGGCGCCGCCACCGCAGCGTGCATCCTCGTCCTCCTCGCGCTCGCCGACGCCGCGGGGGCGGCTAACCCGTCGCCGGCGCCCGCGCCGGCGCCGGACTGCACGGAGGCGTTGATTGGCCTCGCGGGCTGCCTCGACTATGTGATGCCCGGCAGCAAGTCGGCTCGGCCTCCCAAGGCCTGCTGCACGGAGGTGAAGACCGCCGTCGGCACCCCCGCCACCGTGAAGTGCCTCTGCGCTGCCATGGACGCCAAGACAACTCCGATACCGATCAACATGACACGGGTGCTCGCTCTCCCCACCGCCTGCGGCCAATCCGCCTCTGTCTTGAGCAAGTGCCACGCTGCGGCTCCTGCTGAAGCACCGGCGCCTTCAGCATCCAGTGGC…
194	TkLTPg8.5	ATGGCTCTCGCCGGCGGCGCCGCCACCGCAGCGTGCATCCTCGTCCTCCTCGCGCTCGCCGACGCCGCGGGGGCGGCTAACCCGTCGCCGGCGCCCGCGCCGGCGCCGGACTGCACGGAGGCGTTGATTGGCCTCGCGGGCTGCCTCGACTATGTGATGCCCGGCAGCAAGTCGGCTCGGCCTCCCAAGGCCTGCTGCACGGAGGTGAAGACCGCCGTCGGCACCCCCGCCACCGTGAAGTGCCTCTGCGCTGCCATGGACGCCAAGACAACTCCGATACCGATCAACATGACACGGGTGCTCGCTCTCCCCACCGCCTGCGGCCAATCCGCCTCTGTCTTGAGCAAGTGCCACGCTGCGGCGCCTGCTGAAGCATCTAGTGGCGGCGCAACCGCTTCA…
195	TkLTPg8.6	ATGGCTCTCAACGGCGGCGGCGCCGCCACTGCAGCGTGCATCCTCGTCCTCCTAGCACTCGCCGGCGCCGCTGGGGCAACCTTCTCGGCGCCGCCGCCGGTGGACTGCTCGGCATTGTTGGCTGGCCTCGCAGACTGCCTCGACTTTGTGTCGCCCGGCAGCAAGTCGAGCCAGCCTTCCAAGACCTGCTGCGGGGAGGTGAAGACCTCCGTCGGCAGCCCCGCCGTCGTGGACTGCGTCTGCGCCGCCATGTTCTCGAAGCTGACCCAGTTACCGATCAACAGGACACGGGTGTACGCTCTCCCCGACGCCTGCGGCACACCCGCCTCCCTATTGAACAGGTGCCATGCTGCGGCTCCTGCTGAAGCACCGGCGCCTTCAGCATCCAGTGGCGGCACG…
196	TkLTPg8.7	ATGGCTCTCAACGGCGGCGGCGCCGCCACTGCAGCGTGCATCCTCGTCCTCCTAGCACTCGCCGGCGCCGCTGGGGCAACCTTCTCGGCGCCGCCGCCGGTGGACTGCTCGGCATTGTTGGCTGGCCTCGCAGACTGCCTCGACTTTGTGTCGCCCAGCAGCAAGTCGAGTCAGCCTTCCAAGGCCTGCTGCGGGGAGGTGAAGACCTCCGTCGGCAGCCCCGCCGTCGTGGACTGCGTCTGCGCCGCCATGTTCTCGAAGCTGACCCAGTTACCGATCAACAGGACACGGGTGTACGCTCTCCCCGACGCCTGCGGCACACCCGCCTCCCTATTGAACAGGTGCCATGCTGCGGCTCCTGCTGAAGCACCGGCGCCTTCAGCATCCAGTGGCGGCACG…
197	TkLTPg8.8	ATGGCGCGCCCCGCCCACGCCGTCGTCGCGGCGGTCCTGGCCGTCGTCCTCGCGCTGGCGTCCGGCGCGGCGTCGCAGGCGCCGGCGGCGGGGCCGGCGGCGCCGGCGGGGGACTGCGGCTCCGCGCTGACGGGCCTCACCGGCTGCCTCCCCTACATCTCGCCGGGGGCCGCGCAGGGCAAGCCGCCCAAGGAGTGCTGCGCCGGCGTCAAGGCCGCGCTCGCCAGCCCCGCCAGCGTCGCCTGCCTCTGCGACGCCTTCGGCAAGGACTACGGCATCCCCATGAACCTCACCCGCGCCAAGGGCCTCCCCGCCGCATGCGGCGGCAACCCGGCCGCCCTCAGCAACTGCAGCCTGAAACTGCCGGGCGGGGCCCCTAACGGCGCCCCTACTGAAGCA…
198	TkLTPg8.9	ATGGCGCGCCCCACCCACGCCGTCGTGGCTCTCCTGGCCGTCGTCCTCGCGCTGGCGTCCGGCGCGGCGTCGCAGGCGCCGGCGGCGGGGCCGGCGGCGCCGGCGGGGGACTGCGGCTCCGCGCTGACGGGCCTCACCGGCTGCCTCCCCTACATCTCGCCGGGGGCCGCGCAGGGCAAGCCGCCCAAGGAGTGCTGCGCCGGCGTCAAGGCCGCGCTCGCCAGCCCCGCCAGCGTCGCCTGCCTCTGCGACGCCTTCGGCAAGGACTACGGCATCCCCATGAACCTCACCCGCGCCAAGGGCCTCCCCGCCGCATGCGGCGGCAACCCGGCCGCCCTCAGCAACTGCAGCCTGAAACTGCCCGGCGGAGCCCCTAACGGCGCCCCTACTGAAGCACCT…
199	TkLTPg8.10	ATGGCGCGCCCCACCCACGCCGTCGTGGCTCTCCTGGCCGTCGTCCTCGCGCTGGCGTCCGGCGCGGCGTCGCAGGCGCCGGCGGCGGGGCCGGCGGCGCCGGCGGGGGACTGCGGCTCCGCGCTGACGGGCCTCACCGGCTGCCTCCCCTACATCTCGCCGGGGGCCGCGCAGGGCAAGCCGCCCAAGGAGTGCTGCGCCGGCGTCAAGGCCGCGCTCGCCAGCCCCGCCAGCGTCGCCTGCCTCTGCGACGCCTTCGGCAAGGACTACGGCATCCCCATGAACCTCACCCGCGCCAAGGGCCTCCCCGCCGCATGCGGCGGCAACCCGGCCGCCCTCAGCAACTGCAGCCTGAAACTGCCGGGCGGGGCCCCTAACGGCGCCCCTACTGAAGCACCT…
200	TkLTPg9.1	ATGGCGCTCGCGGCGGCACCACGCCCGCGGCCGGCGCCGGCCGTGCTGGTCGCGGCGGTGCTGCTCTCGCTTTCGCTGTCGATGACGCTGGCGACGGCGCAGCATGTGGCGGTGCCTCCTTCGGCTCCCCCGAAGGCGGCGGCGGCGGCGCCTGGGCCGGCCGCGGGGTTGAGCGCGGCGTGCCTCAACTCGCTGGTCAACATGTCGGACTGCCTGCCGTACGTGCAGGCCGGGAGCAAGGCGCGGGCGCCGGACAAGCCGTGCTGCCCGGAGCTGGCCGGCATGGTGGGCTCCAACCCCGTCTGCCTCTGCGAGCTCCTCTCCGGGGCCGCCGACTCCCTGGGCATCGCCGTCGACTACGCGCGCGCGCTCGCGCTCCCCGGCGTCTGCCGCGTCGCC…
201	TkLTPg9.2	ATGGCGACTCTGCGGCGGTGCTCCGGGCTGCTGCTCGCGGTGGTGGCGGTGGCGCTGGCGGCGGAGATGGCGGCGGCGCAGGGGCCGGCCGGCGCGCCGGCGCCGGCGGCCGGGTTCAGCTCGGAGTGCATGACCGCGGTGCTCAACATGTCCGACTGCCTGCCGTACGTGGAGAGCGGGAGCAAGACGCGGCACCCGGACAAGGCCTGCTGCCCGGAGCTGGACGGCCTGCTGCAGTCCAACCCCGTCTGCCTCTGCCAGCTGCTCGCCGGCGGCGCCGACTCCTACGGCATCAGCGTCGACTACAAGCGCGCCATGGCGCTGCCCGGCGTCTGCCGCCTCAACGCGCCGCCCCTCAGCGCCTGCGCAGCTTTTGGAGTCCCCGTGGGGCCTTCTTCG…
202	TkLTPg9.3	ATGGCGACTCTGCGGCGGTGCTCCGGGCTGCTGCTCGCGGTGGTGGCGGTGGCGCTGGCGGCGGAGATGGCGGCGGCGCAGGGGCCGGCCGGCGCGCCGGCGCCGGCGGCCGGGTTCAGCTCGGAGTGCATGACCGCGGTGCTCAACATGTCCGACTGCCTGCCGTACGTGGAGAGCGGGAGCAAGACGCGGCACCCGGACAAGGCCTGCTGCCCGGAGCTGGACGGCCTGCTGCAGTCCAACCCCGTCTGCCTCTGCCAGCTGCTCGCCGGCGGCGCCGACTCCTACGGCATCAGCGTCGACTACAAGCGCGCCATGGCGCTGCCCGGCGTCTGCCGCCTCAACGCGCCGCCGCTCAGCGCCTGCGCAGCTTTTGGAGTCCCCGTGGGGCCTTCTTCG…
203	TkLTPg10.1	ATGGCTCGGTCGGGGCTCGGGGTGGTCGCCGTCCTCGTCCTCGTCGCGACGGCGACACGTTGCTCGGCGCAGACGACGACGATGACGATGCCCACGTGCGCGCCGGTGCCGCTCAGCCTGTCCCCGTGCATCGGCTACCTCTTCGGCGCCGGCTCGGCGGCGCTGCCGTCGTGCTGCTCGCAGCTGCAGGCCTTCTTCCAGTCCCAGGGCCCCTGCCTGTGCGCCATGTCCAAGCTCGCGCCCAGCCCCTTCGGCCTCGTCCTCGGCCAGGTCCAGGGCATGATCCCCAACGTGTGCAACCTGCCCACCGACCCGTGCGACGATGTCTTTGGCGCGAGCAATTCGACGGACGACTCGGCGACCCCAACCGCAAAGGCCACGGCTCCAGAGGCGGCACCT…
204	TkLTPg10.2	ATGGCTCGGCGTGTGCTCGGGGTGGTCGCCGTCCTCGTCCTCGTCGCGACGGCGACACGTTGCTCGGCGCAGACGACGACGATGACGATGCCCACGTGCGCGCCGGTGCCGCTCAGCCTGTCCCCGTGCATCGGCTACCTCTTCGGCGCCGGCTCGGCGGCGCTGCCGTCGTGCTGCTCGCAGCTGCAGGCCTTCTTCCAGTCCCAGGGCCCCTGCCTGTGCGCCATGTCCAAGCTCGCGCCCAGCCCCTTCGGCCTCGTCCTCGGCCAGGTCCAGGGCATGATCCCCAACGTGTGCAACCTGCCCACCGACCCGTGCGACGATGTCTTTGGCGCGAGCAATTCGACGGACGACTCGGCGACCCCAACCGCAAAGGCCACGGCTCCAGAGGCGGCACCT…
205	TkLTPg10.3	ATGGCTCGGAGCGGGCTCGGGGTGGTCGCCGTCCTCGTCCTCGCCGCGACGGCGACCCTGTGCTCGGCGCAGATGACGATGACGATGCCCACCTGCGCGCCGGTGCCGCTCAGCCTGTCCCCGTGCATCGGCTACCTCTTCGGCGCCGGCTCGGCGGCGCTGCCGTCGTGCTGCTCGCAGCTGCAGGCCTTCTTCCAGTCCCAGGGCCCCTGCCTGTGCGCCATGTCCAAGCTCGCGCCCAGCCCCTTCGGCCTCGTCCTCGGCCAGGTCCAGGGCATGATCCCCAACGTGTGCAACCTGCCCACCGACCCGTGCGACGATGTCTTTGGCGCGAGCAATTCGACGGACGACTCGGCGACCCCAACCGCAAAGGCCACGGCTCCAGAGGCGGCACCTCCG…
206	TkLTPg10.4	ATGGCTCGGAGCGGGCTCGGGGTGGTCGCCGTCCTCGTCCTCGCCGCGACGGCGACCCTGTGCTCGGCGCAGATGACGATGACGATGCCCACCTGCGCGCCGGTGCCGCTCAGCCTGTCCCCGTGCATCGGCTACCTCTTCGGCGCCGGCTCGGCGGCGCTGCCGTCGTGCTGCTCGCAGCTCCAGGCCTTCTTCCAGTCCCAGGGGCCCTGCCTGTGCGCCATGTCCAAGCTCGCGCCCAGCCCCTTCGGCCTCGTCCTCGGCCAGGTCCAGGGCATGATCCCCAACGTGTGCAACCTGCCCACCGACCCGTGCGATGATGTCTTTGGGGCGAGCAATTCGACGGACGACTCCACCCCGCAGCCAACCGCAAAGGCCGCGTCTCCGGAAGCGGCACCT…
207	TkLTPg10.5	ATGGCTCGGAGCGGGCTCGGGGTGGTCGCCGTCCTCGTCCTCGCCGCGACGGCGACCCTGTGCTCGGCGCAGATGACGATGACGATGCCCACCTGCGCGCCGGTGCCGCTCAGCCTGTCCCCGTGCATCGGCTACCTCTTCGGCGCCGGCTCGGCGGCGCTGCCGTCGTGCTGCTCGCAGCTCCAGGCCTTCTTCCAGTCCCAGGGGCCCTGCCTGTGCGCCATGTCCAAGCTCGCGCCCAGCCCCTTCGGCCTCGTCCTCGGCCAGGTCCAGGGCATGATCCCCAACGTGTGCAACCTGCCCACCGACCCGTGCGATGATGTCTTTGGGGCGAGCAATTCGACGGACGACTCCACCCCGCAGCCAACCGCAAAGGCCGCGTCTCCGGAAGCGGCACCT…
208	TkLTPg11.1	ATGGACCTCAGGGCGCTCGCCTTGGCTGCTACCGTGTTCCTCGCCCTGGCCGCGCCGGCGCCGGTACTCGGGCAGGGCGTGGCGACGTCGTGCACGGCGTCGCTCATCACCAGCTTCACGCCGTGCCTCAGCTTCCTCACCAACAGCACCAACGGCGGGGGGTCGTCGCCGACGGCGGACTGCTGCCGGTCCCTGTCGGCGGTGGTGACCACGAGCACCAGCTGTGCCTGCCTCATCCTGACCGGCAACGTGCCGCTCGGCCTGCCGATCAACCGGACCCTCGCCGTCACGCTGCCCAAGGCCTGCAACTCCATGTCCGTCCCGCTCCAGTGCAAAGATACGTCGGCTCAGCTGCCAGCTCCGGGCCCCGTCGCTGTCTCTCCTGCCATGCCCCCGCTG…
209	TkLTPg11.2	ATGGACCTCAGGGCGCTCGCCTTGGCTGCTACCGTGTTCCTCGCCCTGGCCGCGCCGGCGCCGGTACTCGGGCAGGGCGTGGCGACGTCGTGCACGGCGTCGCTCATCACCAGCTTCACGCCGTGCCTCAGCTTCCTCACCAACAGCACCAACGGCGGGGGGTCGTCGCCGACGGCGGACTGCTGCCGGTCCCTGTCGGCGGTGGTGACCACGAGCACCAGCTGTGCCTGCCTCATCCTGACCGGCAACGTGCCGCTCGGCCTGCCGATCAACCGGACCCTCGCCGTCACGCTGCCCAAGGCCTGCAACTCCATGTCCGTCCCGCTCCAGTGCAAAGATACGTCGGCTCAGCTCCCAGCTCCGGGCCCCGTCGCAGTCTCTCCTGCCATGCCCCCGCTG…
210	TkLTPg11.3	ATGGACCTCAGGGCGCTCGGGTTGGCCGCTACCGTGCTCCTCGCCCTGGCCACGCCGGCGCCAGTACTCGGGCAGGGCGTGGCGACGTCGTGCACGGCGTCGCTCATCACCAGCTTCACGCCGTGCCTCAGCTTCCTCACCAACAGCACCAACGGCGGGGGGTCGTCGCCGACGGCGGACTGCTGCCGGTCCCTGTCGGCGGTGGTGACCACGAGCACCAGCTGTGCCTGCCTCATCCTGACCGGCAACGTGCCGCTCGGCCTGCCGATCAACCGGACCCTCGCCGTCACGCTGCCCAAGGCCTGCAACTCCATGTCCGTCCCGCTCCAGTGCAAAGATACGTCGGCTCAGCTCCCAGCTCCTGGCCCCGTCGCAGTCTCTCCTGCCATGCCCCCGCTG…
211	TkLTPg11.4	ATGGACCTCAGGGCGCTCGCCTTTGCCGCTACCGTGCTCCTCGCCCTGGCCACGCCGGCGCCGGTACTCGGGCAGGGCGTGGCGACGTCGTGCACGGCGTCGCTCATCACCAGCTTCACGCCGTGCCTCAGCTTCCTCACCAACAGCACCAACGGCGGGGGGTCGTCGCCGACGGCGGACTGCTGCCGGTCCCTGTCGGCGGTGGTGACCACGAGCACCAGCTGTGCCTGCCTCATCCTGACCGGCAACGTGCCGCTCGGCCTGCCGATCAACCGGACCCTCGCCGTCACGCTGCCCAAGGCCTGCAACTCCATGTCCGTCCCGCTCCAGTGCAAAGATACGTCGGCTCAGCTCCCAGCTCCTGGCCCCGTCGCAGTCTCTCCTGCCATGCCCCCGCTG…
212	TkLTPg11.5	ATGACACGTGACGGTGCGATGGGCGCGGCGGCGGCGATGGTGCTGGTGCTGGCCGTGGCCGTGGCGGTGCTGCCGGCGGCGGTGTCGGGGCAGGCGGGGGTGGCGACGTCGTGCACGGCGTCGCTGATCAGCACGTTCACGCCGTGCCTCAACTTCGTGACGGGGAGCACCAACGGCGGGGGCTCGCCGACGCTGCAGTGCTGCAGGGCGGTGGCCGGAGTGGTCCGCACCGGCGCCGACTGCGCCTGCCTCATCCTCACCGGCAACGTGCCCTTCGGCCTCCCCATCAACCGCACCCTCGCCATCTCCCTCCCCAGGGTCTGCAAGTCGCTCTCCGTCCCGCTCGTCTGCAGAGATACAGCGACGCAAATCCCAGCTCCAGGGCCTATTGCATTTGCT…
213	TkLTPg11.6	ATGACACGTGACGGTGCGATGGGCGCGGCGGCGGCGATGGTGCTGGTGCTGGCCGTGGCCGTGGCGGTGCTGCCGGCGGCGGTGTCGGGGCAGGCGGGGGTGGCGACGTCGTGCACGGCGTCGCTGATCAGCACGTTCACGCCGTGCCTCAACTTCGTGACGGGGAGCACCAACGGCGGGGGCTCGCCGACGCTGCAGTGCTGCAGGGCGGTGGCCGGAGTGGTCCGCACCGGCGCCGACTGCGCCTGCCTCATCCTCACCGGCAACGTGCCCTTCGGCCTCCCCATCAACCGCACCCTCGCCATCTCCCTCCCCAGGGTCTGCAAGTCGCTCTCCGTCCCGCTCGTCTGCAGAGATACAGCGACGCAAATCCCAGCTCCAGGGCCTATTGCATTTGCT…
214	TkLTPg11.7	ATGAATGATCAGGCTATGACACGTGACGGTGCGATGGGCGCGGCGGCGGCGATGGTGCTGGTGCTGGCCGTGGCCGTGGCGGTGCTGCCGGCGGCGGTGTCGGGGCAGGCGGGGGTGGCGACGTCGTGCACGGCGTCGCTGATCAGCACGTTCACGCCGTGCCTCAACTTCGTGACGGGGAGCACCAACGGCGGGGGCTCGCCGACGCTGCAGTGCTGCAGGGCGGTGGCCGGAGTGGTCCGCACCGGCGCCGACTGCGCCTGCCTCATCCTCACCGGCAACGTGCCCTTCGGCCTCCCCATCAACCGCACCCTCGCCATCTCCCTCCCCAGGGTCTGCAAGTCGCTCTCCGTCCCGCTCGTCTGCAGAGATACAGCGACGCAAATCCCAGCTCCAGGG…
215	TkLTPg12.1	ATGTGGAGCGGCGTTGGCGCGCGCCTTCTGCCGCAGGCGGTGGCCATCGCCATCGCCGTGGCCGTCGCCTGCTGCATGGCCGCCGCGCCGTCGTCGGCGCAGGGGACAACGACGCCCGCGGACGCCAGCGGCGCGGTGCCGTCGTGCGCGTCGAAGCTCGTGACGTGCGCGGGCTACCTGAACACCACCGACACGCCGCCGGAGTCGTGCTGCGACCCGCTCAAGGAGGCGGCGACCACGCAGGCGGCGTGCATGTGCGCCATCCTCATGAACAAGGCCGCGCTGCAGGCGTTCGGCGTGGCGCCGGAGCAGGGGGTGCTCCTCGCCAAGCGCTGCGGCGTCACCACCGACGCGTCCACCTGCGCCAAGTACACCGCCGGCGCCGGTGCCGATGCTGCA…
216	TkLTPg12.2	ATGTGGAGCGGCGTTGGCGCGCGCCTTCTGCCGCAGGCGGTGGCCATCGCCATCGCCGTGGCCGTCGCCTGCTGCATGGCCGCCGCGCCGTCGTCGGCGCAGGGGACAACGACGCCCGCGGACGCCAGCGGCGCGGTGCCGTCGTGCGCGTCGAAGCTCGTGACGTGCGCGGGCTACCTGAACACCACCGACACGCCGCCGGAGTCGTGCTGCGACCCGCTCAAGGAGGCGGCGACCACGCAGGCGGCGTGCATGTGCGCCATCCTCATGAACAAGGCCGCGCTGCAGGCGTTCGGCGTGGCGCCGGAGCAGGGGGTGCTCCTCGCCAAGCGCTGCGGCGTCACCACCGACGCGTCCACCTGCGCCAAGTACACCGCCGGCGCCGGTGCCGATGCTGCA…
217	TkLTPg12.3	ATGCGGAGCGGTGTCGGCGCGCGCCTTCTGCCACAGGCGGTGGCCATCGCCATCGCCGTGGCCGTCGCCTGCTGCATGGCCGCCGCGCCGTCGTCGGCGCAGGGGACGACGACGCCCGCGGACGCCGGCGGCGCGGTGCCGTCGTGCGCGTCGAAGCTCGTGACGTGCGCGGGCTACCTGAACACCACCGACACGCCGCCGGAGTCGTGCTGCGACCCGCTCAAGGAGGCGGCGACCACGCAGGCGGCGTGCATGTGCGCCATCCTCATGAACAAGGCCGCGCTGCAGGCGTTCGGCGTGGCGCCGGAGCAGGGGGTGCTCCTCGCCAAGCGCTGCGGCGTCACCACCGACGCGTCCACCTGCGCCAAGTACACCGCCGGCGCCGGTGCCGATGCTGCA…
218	TkLTPg12.4	ATGTGGAGCGGCGTTGGCGCGCGCCTTCTGCCGCAGGCGGTGGCCATCGCCATCGCCGTGGCCGTCGCCTGCTGCATGGCCGCCGCGCCCTCGTCGGCGCAGGGGACGACGACGCCCGCGGACGCCGGCGGCGCGGTGCCGTCGTGCGCGTCGAAGCTCGTGACGTGCGCGGGCTACCTGAACACCACCGACACGCCGCCGGAGTCGTGCTGCGACCCGCTCAAGGAGGCGGCGACCACGCAGGCGGCGTGCATGTGCGCCATCCTCATGAACAAGGCCGCGCTGCAGGCGTTCGGCGTGGCGCCGGAGCAGGGGGTGCTCCTCGCCAAGCGCTGCGGCGTCACCACCGACGCGTCCACCTGCGCCAAGTACACCGCCGGCGCCGGTGCCGATGCTGCA…
219	TkLTPg12.5	ATGTGGAGCGGCGTTGGCGCGCGCCTTCTGCCGCAGGCGGTGGCCATCGCCATCGCCGTGGCCGTCGCCTGCTGCATGGCCGCCGCGCCGTCGTCGGCGCAGGGGACAACGACGCCCGCGGACGCCAGCGGCGCGGTGCCGTCGTGCGCGTCGAAGCTCGTGACGTGCGCGGGCTACCTGAACACCACCGACACGCCGCCGGAGTCGTGCTGCGACCCGCTCAAGGAGGCGGCGACCACGCAGGCGGCGTGCATGTGCGCCATCCTCATGAACAAGGCCGCGCTGCAGGCGTTCGGCGTGGCGCCGGAGCAGGGGGTGCTCCTCGCCAAGCGCTGCGGCGTCACCACCGACGCGTCCACCTGCGCCAAGTACAGCGCCGGCGCCGATGCTGGCACTGCA…
220	TkLTPg12.6	ATGTGGAGCGGCGTTGGCGCGCGCCTTCTGCCGCAGGCGGTGGCCATCGCCATCGCCGTGGCCGTCGCCTGCTGCATGGCCGCCGCGCCGTCGTCGGCGCAGGGGACAACGACGCCCGCGGACGCCAGCGGCGCGGTGCCGTCGTGCGCGTCGAAGCTCGTGACGTGCGCGGGCTACCTGAACACCACCGACACGCCGCCGGAGTCGTGCTGCGACCCGCTCAAGGAGGCGGCGACCACGCAGGCGGCGTGCATGTGCGCCATCCTCATGAACAAGGCCGCGCTGCAGGCGTTCGGCGTGGCGCCGGAGCAGGGGGTGCTCCTCGCCAAGCGCTGCGGCGTCACCACCGACGCGTCCACCTGCGCCAAGTACAGCGCCGGCGCCGATGCTGGCACTGCA…
221	TkLTPg13.1	ATGGCGACGCGGGTGGCGGTGCTGCTGGTGGTGGCGAGCGTGCTGGCGGCGGGCGCGGCGGCGCAGTCGTCGGGCACGCCGGCGTGCGCGTCCAAGCTGACGGGCTGCGCCGGCTACATGAACGGCACGGACGCGCAGAAGCCGCCGGAGACCTGCTGCGGCCCGCTCAGGGACGCCGTGAAGAACGAGAGGGCCTGCCTCTGCGCGCTCTACGCCTCGCCCGAGATCTTCAAGGCCTTCAACATCAACGTCACCGACGCGCTCCGCCTCTCCAAGCGCTGCGGCGTCTCCGAGGACGTCAGCAGCTGCCCCAGCGCCTCTCCGACCAAGTCTCCTCCAGGTTCAAGTCCAAGTTCTCCGTCAGGTGGTGGCAAGAGCGCCGGGCACCGCACCATGTCG…
222	TkLTPg13.2	ATGGCGACGCGGGTGGCGGTGCTGCTGGTGGTGGCGAGCGTGCTGGCGGCGGGCGCGGCGGCGCAGTCGACGGGCACGCCGGCGTGCGCGTCCAAGCTGACGGGCTGCGCCGGCTACATGAACGGCACGGACGCGCAGAAGCCGCCGGAGACCTGCTGCGGCCCGCTCAGGGACGCCGTGAAGAACGAGAGGGCCTGCCTCTGCGCGCTCTACGCCTCGCCCGAGATCTTCAAGGCCTTCAACATCAACGTCACCGACGCGCTCCGCCTCTCCAAGCGCTGCGGCGTCTCCGAGGACGTCAGCAGCTGCCCCAGCGCCTCTCCGACCAAGTCTCCTCCAGGTTCAAGTCCAAGTTCTCCGTCAGGTGGTGGCAAGAGCGCCGGGCACCGCACCATGTCG…
223	TkLTPg13.3	ATGGCGACGCGGGTGGCGGTGCTGCTGGTGGTGGCGAGCGTGCTGGCGGCGGGCGCGGCGGCGCAGTCGACGGGCACGCCGGCGTGCGCGTCCAAGCTGACGGGCTGCGCCGGCTACATGAACGGCACGGACGCGCAGAAGCCGCCGGAGACCTGCTGCGGCCCGCTCAGGGACGCCGTGAAGAACGAGAGGGCCTGCCTCTGCGCGCTCTACGCCTCGCCCGAGATCTTCAAGGCCTTCAACATCAACGTCACCGACGCGCTCCGCCTCTCCAAGCGCTGCGGCGTCTCCGAGGACGTCAGCAGCTGCCCCAGCACCTCTCTGACGAAGTCTCCTCCAGGTTCAAGTTCTTCTCCATCAGGTGGCGCTCCATCAGGTGGCAAGAGCGCCGGGCACCGT…
224	TkLTPg13.4	ATGGCGATGCGGGCGCCGGCGGCGGTGCTGCTTCTGGCGGTGGCGAGCGTGCTGGCGGCGGGCGCGGCGGCGCAGTCGACGGGCACGCCGGCGTGCGCGTCCAAGCTGACGGGCTGCGCCGGCTACATGAACGGCACGGACGCGCAGAAGCCGCCGGAGACCTGCTGCGGCCCGCTCCGGGACGCCGTGAAGAACGAGAAGCCCTGCCTCTGCGCGCTCTACGCCTCGCCCGAGATCTTCAAGGCCTTCAACATCAACGTCACCGACGCGCTCCGCCTCTCCAAGCGCTGCGGCGTCTCCGAGGACGTCAGCAGCTGCCCCAGCGCCTCTCCGACCAAGTCTCCTCCAGGTTCAAGTCCAAGTTCTCCGTCAGGTGGTGGCAAGAGCGCCGGGCACCGC…
225	TkLTPg13.5	ATGGCGATGCGGGCGCCGGCGGCGGTGCTGCTTCTGGCGGTGGCGAGCGTGCTGGCGGCGGGCGCGGCGGCGCAGTCGACGGGCACGCCGGCGTGCGCGTCCAAGCTGACGGGCTGCGCCGGCTACATGAACGGCACGGACGCGCAGAAGCCGCCGGAGACCTGCTGCGGCCCGCTCCGGGACGCCGTGAAGAACGAGAAGCCCTGCCTCTGCGCGCTCTACGCCTCGCCCGAGATCTTCAAGGCCTTCAACATCAACGTCACCGACGCGCTCCGCCTCTCCAAGCGCTGCGGCGTCTCCGAGGACGTCAGCAGCTGCCCCAGCACCTCTCTGACGAAGTCTCCTCCAGGTTCAAGTTCTTCTCCATCAGGTGGCGCTCCATCAGGTGGCAAGAGCGCC…
226	TkLTPg13.6	ATGGCGATGCGGGCGGTGGCGGTGCTGCTGCTTCTGGCGGTGGCGAGCGTGCTGGCGGCGGGCGCGGCGGCGCAGTCGTCGGGCACGCCGGCGTGCGCGTCCAAGCTGACGGGCTGCGCCGGCTACATGAACGGCACGGACGCGCAGAAGCCGCCGGAGACCTGCTGCGGCCCGCTCCGGGACGCCGTGAAGAACGAGAAGCCCTGCCTCTGCGCGCTCTACGCCTCGCCCGAGATCTTCAAGGCCTTCAACATCAACGTCACCGACGCGCTCCGCCTCTCCAAGCGCTGCGGCGTCTCCGAGGACGTCAGCAGCTGCCCCAGCACCTCTCTGACGAAGTCTCCTCCAGGTTCAAGTTCTTCTCCATCAGGTGGCGCTCCATCAGGTGGCAAGAGCGCC…
227	TkLTPg13.7	ATGGCGATGCGGGCGGTGGCGGTGCTGCTGCTTCTGGCGGTGGCGAGCGTGCTGGCGGCGGGCGCGGCGGCGCAGTCGACGGGCACGCCGGCGTGCGCGTCCAAGCTGACGGGCTGCGCCGGCTACATGAACGGCACGGACGCGCAGAAGCCGCCGGAGACCTGCTGCGGCCCGCTCCGGGACGCCGTGAAGAACGAGAAGCCCTGCCTCTGCGCGCTCTACGCCTCGCCCGAGATCTTCAAGGCCTTCAACATCAACGTCACCGACGCGCTCCGCCTCTCCAAGCGCTGCGGCGTCTCCGAGGACGTCAGCAGCTGCCCCAGCACCTCTCTGACGAAGTCTCCTCCAGGTTCAAGTTCTTCTCCATCAGGTGGCGCTCCATCAGGTGGCAAGAGCGCC…
228	TkLTPg13.8	ATGGCGATGCGGGCGGTGGCGGTGCTGCTGCTTCTGGCGGTGGCGAGCGTGCTGGCGGCGGGCGCGGCGGCGCAGTCGACGGGCACGCCGGCGTGCGCGTCCAAGCTGACGGGCTGCGCCGGCTACATGAACGGCACGGACGCGCAGAAGCCGCCGGAGACCTGCTGCGGCCCGCTCCGGGACGCCGTGAAGAACGAGAAGCCCTGCCTCTGCGCGCTCTACGCCTCGCCCGAGATCTTCAAGGCCTTCAACATCAACGTCACCGACGCGCTCCGCCTCTCCAAGCGCTGCGGCGTCTCCGAGGACGTCAGCAGCTGCCCCAGCACCTCTCTGACGAAGTCTCCTCCAGGTTCAAGTTCTTCTCCATCAGGTGGCGCTCCATCAGGTGGCAAGAGCGCC…
229	TkLTPg13.9	ATGGCGATGCGGGCGGTGGCGGTGCTGCTGCTTCTGGCGGTGGCGAGCGTGCTGGCGGCGGGCGCGGCGGCGCAGTCGACGGGCACGCCGGCGTGCGCGTCCAAGCTGACGGGCTGCGCCGGCTACATGAACGGCACGGACGCGCAGAAGCCGCCGGAGACCTGCTGCGGCCCGCTCCGGGACGCCGTGAAGAACGAGAAGCCCTGCCTCTGCGCGCTCTACGCCTCGCCCGAGATCTTCAAGGCCTTCAACATCAACGTCACCGACGCGCTCCGCCTCTCCAAGCGCTGCGGCGTCTCCGAGGACGTCAGCAGCTGCCCCAGCGCCTCTCCGACCAAGTCTCCTCCAGGTTCAAGTCCAAGTTCTCCGTCAGGTGGTGGCAAGAGCGCCGGGCACCGC…
230	TkLTPg13.10	ATGGCGATGCGGGCGGTGGCGGTGCTGCTGCTTCTGGCGGTGGCGAGCGTGCTGGCGGCGGGCGCGGCGGCGCAGTCGACGGGCACGCCGGCGTGCGCGTCCAAGCTGACGGGCTGCGCCGGCTACATGAACGGCACGGACGCGCAGAAGCCGCCGGAGACCTGCTGCGGCCCGCTCCGGGACGCCGTGAAGAACGAGAAGCCCTGCCTCTGCGCGCTCTACGCCTCGCCCGAGATCTTCAAGGCCTTCAACATCAACGTCACCGACGCGCTCCGCCTCTCCAAGCGCTGCGGCGTCTCCGAGGACGTCAGCAGCTGCCCCAGCGCCTCTCCGACCAAGTCTCCTCCAGGTTCAAGTCCAAGTTCTCCGTCAGGTGGTGGCAAGAGCGCCGGGCACCGC…
231	TkLTPg13.11	ATGGCGATGCGGGCGGTGGCGGTGCTGCTGCTTCTGGCGGTGGCGAGCGTGCTGGCGGCGGGCGCGGCGGCGCAGTCGACGGGCACGCCGGCGTGCGCGTCCAAGCTGACGGGCTGCGCCGGCTACATGAACGGCACGGACGCGCAGAAGCCGCCGGAGACCTGCTGCGGCCCGCTCCGGGACGCCGTGAAGAACGAGAAGCCCTGCCTCTGCGCGCTCTACGCCTCGCCCGAGATCTTCAAGGCCTTCAACATCAACGTCACCGACGCGCTCCGCCTCTCCAAGCGCTGCGGCGTCTCCGAGGACGTCAGCAGCTGCCCCAGCGCCTCTCCGACCAAGTCTCCTCCAGGTTCAAGTCCAAGTTCTCCGTCAGGTGGTGGCAAGAGCGCCGGGCACCGC…
232	TkLTPx1.1	ATGGCGCGGTGGTGTCAGCTGGCGGCGGTGCTGCTCGCCGTGTCGATGGCGGCGTCGACGTCGGTGGCGCAGGACGCGCTGCAGACCAAGTGCCAGGAGGACCTGCAGAAGCTGTCGGACTGCATGGACTACGCGACGGGGCACGAGGACACGCCGTCGGCCAAGTGCTGCGAGGACACGGCGGACACGCAGAAGTCGCGGCCCGAGTGCCTCTGCTCCATCATCCAGCAGGTGCACAGCGGCAGCCACGGCGTGCAGCAGCTCGGCCTCCGCTTCGAGCGCCTCCTGGCCCAGCCCGCCGCCTGCAAGCTCCCCAACGCCAACGTTTCCCTCTGCATCAGTGAGTACCTTGCTCAGCTAGTCACACGGTAG
233	TkLTPx1.2	ATGGCGCGGTGGTGTCAGCTGGCGGCGGTGCTGCTCGCCGTGTCGATGGCGGCGTCGACGTCGGTGGCGCAGGACGCGCTGCAGACCAAGTGCCAGGAGGACCTGCAGAAGCTGTCGGACTGCATGGACTACGCGACGGGGCACGAGGACACGCCGTCGGCCAAGTGCTGCGAGGACACGGCGGACACGCAGAAGTCGCGGCCCGAGTGCCTCTGCTCCATCATCCAGCAGGTGCACAGCGGCAGCCACGGCGTGCAGCAGCTCGGCCTCCGCTTCGAGCGCCTCCTGGCCCAGCCCGCCGCCTGCAAGCTCCCCAACGCCAACGTTTCCCTCTGCATCAGTGAGTACCTTGCTCAGCTAGTCACACGGCACCTAGCTCCGATTGACCCCTCTGTGTTT…
234	TkLTPx1.3	ATGGCGCGGTGGTGTCAGCTGGCGGCGGTGCTGCTCGCCGTGTCGATGGCGGCGTCGACGTCGGTGGCGCAGGACGCGCTGCAGACCAAGTGCCAGGAGGACCTGCAGAAGCTGTCGGACTGCATGGACTACGCGACGGGGCACGAGGACACGCCGTCGGCCAAGTGCTGCGAGGACACGGCGGACACGCAGAAGTCGCGGCCCGAGTGCCTCTGCTCCATCATCCAGCAGGTGCACAGCGGCAGCCACGGCGTGCAGCAGCTCGGCCTCCGCTTCGACCGCCTCCTGGCCCAGCCCGCCGCCTGCAAGCTCCCCAACGCCAACGTTTCCCTCTGCATCAGTGAGTACCTTGCTCAGCTAGTCACACGGTAG
235	TkLTPx2.1	ATGGGTGCTACCAAGCTGGTCTTGTCCGTTGCCCTCCTCGTCCTCCTAAGCATAGGGCTGTCCAGCGCCATTAGGGTAGTGAACCACGCCGCCACCGCCGACGGCCAAGGCAGTGGAGGAGGAGGCGGCGGCGGGACGAGCGGGTGGTACGGCAAGTGCCCGACGGACGCGCTGAAGCTGCACGTGTGCGCCAATGTGCTGGATCTGATCAAGGCGAAGGTGGGCGTGCCTCCGTTGAACGACCGGTGCTGCCCGCTGCTCAACGGGCTCGTCGACCTGGACGCCGCCATCTGCCTCTGCACCGCCATCAAGGCCGACGTGCTAGGCATCCACATCAACCTCCCCATCCACCTCAGCCTCATCCTCAACTTCTGCGGCAAGGGCGTCCCGACCGGCTTC…
236	TkLTPx3.1	ATGGCAACCGTGAAATCCTCCCATCTAGGTGCCGCGGCGCCGATGGCTCTGGTACTAGTAGCCGTGCTGGCCCTGGTAATGGTGGCTGAAGCATCGTCCTGTGACGGCAGCAGGAAGGGAGAGCTCTGTAGCAAAATGGTCAGTGATGCTGTCACAAATCCTATTTTGATCCGGGAATGCTGCAGAGTTTTATCCCGCGGCCCCGTGGGCTGCCTGTGTGAGATCCGTGAGCAGTTTGCGGAGCTGAAGCCGGTCAAATTCTTCGATAAATTCTGCTCCGGGATCAAATACTCATGCGACACCAGCGGTGTTCATCCATCTGGGTAA
237	TkLTPx4.1	ATGGCCCGCATTGCGCCGCTCGTGCTGGTGGCCTTGCTCTCGGTCCTGGTTGCGCCGTCGTCGGCGTGCCCCAGCTGCCCGACCCCGACGACGCCTCCCCCGCCGCCGCCGCCGAAGGTGAAGCCCCCGCCACCGCCGTCGTCCGTGCCGTGCCCTCCGCCGCCGTACTCCCCCGAGCCGACGCCCCCGACGCCGGTGACGCCGGCCCCTCCGACGCCGTCGTCGCCGACGGGCAAGTGCCCCGTGGACGTGCTGAAGCTGGTGGCGTGCGTGGACGCGCTCAACGGGCTGGTGCACGCGGTGGTGGGCGCCAACGCCAGCGAGACCTGCTGCCCGCTGCTGTCCGGCGTGGCCGACCTCGACGCCGCGCTCTGCCTCTGCACCACCATCAAGGCCAAG…
238	TkLTPx4.2	ATGGCCCGCATTGCGCCTCTCGTGCTGGCGGCGCTGCTCTCCGTGCTGGTCGCGCCCTCGTCGGCGTGCCCCAGCTGCCCGACCCCGACGACGCCTCCCCCGCCGCCGCCGCCGAAGGTGAAGCCCCCGCCACCGCCGTCGTCCGTGCCGTGCCCTCCGCCGCCGTACTCCCCCGCGCCGACGCCCCCGACGCCGGCGACGCCTAGCCCTCCGGCGCCGTCGTCGCCGACGGGCAAGTGCCCCGTGGACGTGCTGAAGCTGGTGGCGTGCGTGGACGCGCTCAACGGGCTGGTGCACGCGGTGGTGGGCGCCAACGCCAGCGAGACCTGCTGCCCGCTGCTGTCCGGCGTGGCCGACCTCGACGCCGCGCTCTGCCTCTGCACCACCATCAAGGCCAAG…
239	TkLTPx5.1	ATGGCGTCCAGGACCTTCTCGGCGGCGTGCCTGCTGGCGCTGCTGGTGGCCAACACGTTCCTCGCCGGCGACGCGTGCGGCAGCTGCAAGCACCACACCCCGCCCCCGGTGTCCCCGTCCCCGCCCCCGCCCGCGCCATCTACGACACCATGCCCACCGCCTCCGTCAGGCGGCGGCTCGAGCACGTCGTGCCCCACGGACACACTGAAGCTGGGCGCCTGCGCCAACGTGCTGGGCTTGGTGAGCGCGGGCGTCGGCACGGCCCCCAGCGGCGGCGGCGACAAGTGCTGCAGCCTCCTCGGCGGCCTGGCCGACCTCGAGGCCGCCGTGTGCCTCTGCACCGCGCTCAAGGCCAACGTCCTCGGCATCGTCCTCAACATCCCCGTCAAGCTCAGCCTC…
240	TkLTPx5.2	ATGGCGTCCAGGACCTTCTCGGCGGCGTGCCTGCTGGCGCTGCTGGTGGCCAACACGTTCCTCGCCGGCGACGCGTGCGGCAGCTGCAAGCACCACACCCCGCCCCCGGTGTCCCCGTCCCCGCCCCCGCCCGCGCCATCTACGACACCATGCCCACCGCCTCCGTCAGGCGGCGGCTCGAGCACGTCGTGCCCCACGGACACACTGAAGCTGGGCGCCTGCGCCAACGTGCTGGGCCTGGTGAGCGCGGGCGTCGGCACGGCCCCCAGCGGCGGCGGCGACAAGTGCTGCAGCCTCCTCGGCGGCCTGGCCGACCTCGAGGCCGCCGTGTGCCTCTGCACCGCGCTCAAGGCCAACGTCCTCGGCATCGTCCTCAACATCCCCATCAAGCTCAGCCTC…
241	TkLTPx5.3	ATGGCGTCCAGGACCTTCTCGGCGGCGTGCCTGCTGGCGCTGCTGGTGGCCAACACGTTCCTCGCCGGCGACGCGTGCGGCAGCTGCAAGCACAAAACCCCGCCGCCGGCCTCCCCGTCCCCGCCCCCACCATCGCCGTCTACGACGCCGTGCCCACCGCCTTCGTCAGGCGGCGGCACGTCGTGCCCCACGGACACACTGAAGCTGGGCGCCTGCGCCAACGTGCTGGGCTTGGTGAACGTGGGCGTCGGCAAGCCCCCCAGCGGCGGCGGCGACAAGTGCTGCAGCCTCCTCGGCGGCCTGGCCGACCTCGAGGCCGCCGTGTGCCTCTGCACCGCGCTCAAGGCCAACGTCCTCGGCATCGTCCTCAACATCCCCGTCAAGCTCAGCCTCCTCCTC…
242	TkLTPx5.4	ATGGCGTCCAGGACCTTCTCGGCGGCGTGCCTGCTGGCGCTGCTGGTGGCCAACACGTTCCTCGCCGGCGATGCCTGCGGCAGCTGCAAGCACCAAACCCCGCCGCCGGCCTCCCCGTCCCCGCCCCCACCATCGCCGTCTACGACGCCGTGCCCACCTCCTTCGTCAGGCGGCGGCGGCGGCACGTCGTGCCCCACGGACACACTGAAGCTGGGCGCCTGCGCCAACGTGCTGGGCCTGGTGAACGTGGGCGTCGGCAAGCCCCCCAGCGGCGGCGGCGACAAGTGCTGCAGCCTCCTCGGCGGCCTGGCCGACCTCGAGGCCGCCGTGTGCCTCTGCACCGCGCTCAAGGCCAACGTCCTCGGCATCGTCCTCAACATCCCCATCAAGCTCAGCCTC…
243	TkLTPx5.5	ATGGCGTCCAGGACCTTCTCGGCGGCGTGCCTGCTGGCGCTGCTGGTGGCCAACACGTTCCTCGCCGGCGATGCCTGCGGCAGCTGCAAGCACCAAACCCCGCCGCCGGCCTCCCCGTCCCCGCCCCCACCATCGCCGTCTACGACGCCGTGCCCACCTCCTTCGTCAGGCGGCGGCGGCGGCACGTCGTGCCCCACGGACACACTGAAGCTGGGCGCCTGCGCCAACGTGCTGGGCCTGGTGAACGTGGGCGTCGGCAAGCCCCCCAGCGGCGGCGGCGACAAGTGCTGCAGCCTCCTCGGCGGCCTGGCCGACCTCGAGGCCGCCGTGTGCCTCTGCACCGCGCTCAAGGCCAACGTCCTCGGCATCGTCCTCAACATCCCCGTCAAGCTCAGCCTC…
